# Supplementary material for: Can shortening the waiting time for gestational hypertension and preeclampsia during labor reduce adverse outcomes of conversion to cesarean section?: A retrospective cohort study
Source: Medicine (Baltimore). 2026 Jun 19;105(25):e49351. doi: 10.1097/MD.0000000000049351 (PMC13286459; doi:10.1097/MD.0000000000049351)
Supplement: Supplementary file 1 [file medi-105-e49351-s001.xlsx]

## Sheet: Sheet1
Grouping(1:VB-GH-PE Group;2：N Group；3：CS-GH-PE Group)	Hospitalization number	age(Year)	Birth weight of the newborn(g)	Height of pregnant woman(cm)	Number of pregnancies	Pain relief during childbirth (Yes 1/No 0)	Pregnancy weeks of delivery	Prenatal BMI value(kg/m2)	Gestational diabetes (Yes 1/No 0)	Successful vaginal delivery(Yes 1/No 0)	Total duration of the second stage of labor (hours)	2 - 4 cm time(hours)	4 - 10 centimeters in length(hours)
3	022225565	21	2100	160	1	0	37	18.6	0	0		3.3
3	022243553	21	2100	161	2	0	37	18.6	0	0		3.3
3	022217712	22	2700	168	1	1	37	20.19	0	0		3.4
3	022215816	22	2700	166	3	1	37	20.19	0	0		3.4
1	022242365	23	2850	164	1	1	37	32.7	0	1	0.5	3	2.3
1	022203251	23	3050	164	2	1	37	32.7	0	1	0.5	3	2.3
1	022235021	23	3050	164	2	1	37	32.7	0	1	0.5	3	2.3
1	022240847	23	3050	164	2	1	37	32.7	0	1	0.5	3	2.3
1	022245164	23	3050	164	1	1	37	32.7	0	1	0.5	3	2.3
1	022202825	23	2850	164	1	1	37	32.7	0	1	0.5	3	2.3
1	022209818	23	3050	164	6	1	37	32.7	0	1	0.5	3	2.3
1	022243836	23	3050	164	2	0	37	32.7	0	1	0.5	3	2.3
1	022149930	23	3050	164	2	0	37	32.7	0	1	0.5	3	2.3
1	022227999	23	3050	164	3	0	37	32.7	0	1	0.5	3	2.3
1	022244280	23	3050	164	1	0	37	32.7	0	1	0.5	3	2.3
1	022215972	23	2850	164	1	0	37	32.7	0	1	0.5	3	2.3
3	022203700	23	2780	165	2	0	37	20.2	0	0		2.5
3	022212363	23	2890	161	3	1	37	27.3	0	0		4.3
3	022213071	23	3000	155	2	0	37	32.7	0	0		4.1
3	022243010	23	3110	170	2	0	39	32.7	0	0		3.5
3	022241714	23	2780	150	2	0	37	20.2	0	0		6.5
3	022200358	23	2890	165	3	1	37	27.3	0	0		4.3
3	022234558	24	2930	168	1	0	38	26.6	0	0		3.8
3	022237175	24	3560	163	1	0	37	22.65	0	0		3.1
3	022205766	24	3560	160	2	0	37	22.65	0	0		3.1
3	022234930	24	2930	152	3	0	38	26.6	0	0		6.6
1	022207018	25	3300	163	2	0	39	20.32	0	1	0.3	1.7	1.25
1	022233957	25	3040	163	2	0	37	20.32	0	1	0.3	1.7	1.25
1	022231259	25	2850	163	3	0	39	20.32	0	1	0.3	1.8	1.25
1	022235853	25	3300	163	1	0	37	20.32	0	1	0.3	1.8	1.25
1	022241440	25	3040	163	2	1	37	20.32	0	1	0.3	1.8	1.25
1	022217914	25	2800	163	1	1	37	20.32	0	1	0.3	1.8	1.25
1	022234117	25	2850	163	2	0	37	20.32	0	1	0.3	1.8	1.25
1	022203406	25	3300	163	2	0	37	20.32	0	1	0.3	1.9	1.25
1	022224791	25	2850	163	3	0	37	20.32	0	1	0.3	2.5	1.25
1	022234206	25	2850	163	3	0	37	20.32	0	1	0.3	2.5	1.25
1	022237823	25	3100	163	1	0	37	20.32	0	1	0.3	2.5	1.25
1	022230301	25	3100	163	2	0	37	20.32	0	1	0.3	2.5	1.25
1	022236177	25	2800	166	2	0	37	23.9	0	1	0.25	2.5	3.2
1	022220324	25	2800	166	2	0	37	23.9	1	1	0.1	2.5	3.2
1	022221630	25	2800	166	1	0	39	23.9	1	1	0.1	2.5	1.25
1	022200466	25	2800	166	1	0	37	23.9	0	1	0.1	2.5	1.25
1	022207082	25	2800	166	3	0	39	23.9	1	1	0.1	2.5	1.25
1	022229913	25	2800	166	2	0	38	23.9	0	1	0.5	2.5	1.25
3	022225811	25	2800	158	1	0	39	23.9	0	0		3.3
3	022222477	25	3040	165	1	1	37	20.32	0	0		3
3	022205948	25	3070	153	2	0	37	20.2	0	0		4.7
3	022239705	25	3130	165	3	1	37	22.5	0	0		4.1
3	022237693	25	2800	153	2	0	37	23.9	0	0		3.9
3	022217281	25	3040	163	2	0	37	20.32	0	0		2.5
3	022237005	25	2880	155	2	0	37	26.56	0	0		3.3
3	022213286	25	3070	165	5	0	39	20.2	0	0		4.8
3	022226121	25	2800	153	1	0	37	23.9	0	0		3.3
3	022235250	25	3130	155	2	1	37	22.5	0	0		4.1
3	022208157	25	2800	163	2	0	39	23.9	0	0		4
3	022216258	25	3000	155	1	0	37	26.56	0	0		6
3	022208536	25	3000	155	1	0	37	26.56	0	0		3.3
3	022246347	25	3000	163	2	0	37	23.9	1	0		1.8
3	022213811	25	3040	155	3	0	37	20.32	0	0		2.4
3	022206870	25	3040	158	1	0	37	20.32	0	0		2.5
3	022216428	25	2800	163	2	1	38	25.8	0	0		3.1
3	022212218	25	2950	155	1	0	37	23.9	1	0		1.8
3	022240754	25	3110	162	1	1	38	25.8	0	0		3.1
3	022224552	25	3000	168	2	0	37	26.56	0	0		6
1	022240319	26	3100	155	1	0	37	22.9	0	1	1.1	1.3	4.2
1	022244369	26	3100	155	1	0	37	22.9	0	1	1.1	1.3	4.2
1	022229824	26	3100	155	5	0	37	22.9	0	1	1.1	1.3	4.2
1	022209259	26	3100	155	2	0	37	22.9	0	1	1.1	1.3	4.2
1	022229994	26	3100	155	2	0	39	22.9	0	1	1.1	5.3	4.2
1	022244934	26	3100	155	1	0	38	22.9	0	1	1.1	5.3	4.2
1	022203581	26	3100	155	2	0	38	22.9	0	1	1.1	5.3	4.2
1	022238727	26	3100	155	1	0	38	22.9	0	1	1.1	5.3	4.2
3	022224256	26	3000	155	2	1	37	25.09	0	0		3
3	022244975	26	3100	163	1	0	37	22.9	0	0		4.3
3	022208120	26	3100	165	1	0	37	22.9	0	0		4.3
3	022224551	26	2950	158	3	1	37	25.09	0	0		3.1
3	022234515	26	3100	155	1	0	37	22.9	0	0		2.9
3	022233716	26	3000	163	2	0	37	19.7	0	0		6
3	022234533	26	3110	163	2	0	37	26.67	0	0		3.1
3	022212027	26	3110	155	3	0	37	19.7	0	0		6
3	022236388	26	3000	161	2	0	37	26.67	0	0		3.1
3	022233696	26	3200	158	1	1	37	26.83	0	0		5.5
3	022240865	26	3100	165	1	0	37	22.9	0	0		3
3	022233752	26	3100	166	2	1	37	26.83	0	0		5.5
1	022232855	27	2700	158	2	1	37	22.5	0	1	1.1	3.9	1.45
1	022240985	27	3020	158	1	1	37	22.5	0	1	0.4	4	1.45
1	022243564	27	2700	158	1	1	37	22.5	0	1	0.4	4	1.45
1	022242224	27	2700	158	2	1	37	22.5	0	1	0.4	4	1.45
1	022221420	27	2600	158	3	1	37	26.83	0	1	0.4	4.1	1.45
1	022203700	27	3100	158	1	1	37	26.83	1	1	0.4	4.1	1.45
1	022245828	27	3100	158	1	1	37	26.83	0	1	0.4	4.1	1.45
1	022203763	27	2890	158	3	1	37	26.83	0	1	0.4	4.1	1.45
1	022215727	27	2890	158	1	1	37	26.83	0	1	0.4	4.1	1.45
1	022204896	27	3100	158	3	1	37	26.83	1	1	0.4	4.1	1.45
1	022219652	27	3100	158	4	1	37	26.83	0	1	0.4	4.1	1.45
1	022223108	27	3100	166	2	1	37	25.09	0	1	0.45	4.8	2.1
3	022229824	27	3100	160	1	1	38	22.2	1	0		3.4
3	022235051	27	2700	155	2	1	37	22.5	0	0		3.1
3	022213071	27	2580	165	2	0	37	21.48	0	0		2
3	022227808	27	2880	165	2	0	37	25.09	0	0		4.8
3	022231354	27	3100	155	3	1	37	26.83	0	0		4.4
3	022242533	27	3000	160	2	1	37	26.83	0	0		4.4
3	022207726	27	3100	160	3	1	37	26.83	0	0		3.1
3	022222913	27	3100	155	1	1	37	26.83	0	0		4
3	022241585	27	3110	160	2	0	38	22.2	1	0		3.4
3	022237572	27	3100	160	1	1	37	26.83	0	0		3.1
3	022232067	27	3100	165	1	0	37	22.65	1	0		2.4
3	022241619	27	3000	165	2	0	37	22.65	1	0		4.4
3	022203866	27	3100	162	2	1	37	26.83	0	0		4
3	022230195	27	3000	165	1	0	37	25.09	0	0		4.8
3	022237140	27	3190	163	1	0	38	23.9	0	0		6
3	022237424	27	3190	158	3	0	37	23.9	0	0		6
3	022203813	27	2580	160	2	0	37	21.48	0	0		2
3	022224068	27	3200	155	2	1	37	22.5	0	0		3.1
1	022234908	28	2850	153	2	1	38	31.5	0	1	0.2	2.1	1.3
1	022232821	28	2850	153	2	1	38	31.5	1	1	0.2	2.1	1.4
1	022228966	28	2850	153	1	1	38	31.5	0	1	0.2	2.1	1.4
1	022209147	28	2800	153	2	1	37	31.5	1	1	0.2	2.1	1.4
1	022240592	28	2850	153	2	1	37	31.5	0	1	0.2	2.1	2.5
1	022225926	28	3100	153	2	1	37	31.5	1	1	0.2	2.1	2.5
1	022211685	28	3040	153	2	1	37	31.5	0	1	0.2	2.2	1.4
1	022230943	28	2850	153	2	1	37	31.5	1	1	0.2	2.2	1.4
1	022216603	28	2850	155	2	0	37	20.8	0	1	1.4	2.2	2.3
1	022209404	28	2850	155	2	1	37	20.8	1	1	1.4	2.2	2.3
1	022242155	28	3000	155	2	1	37	20.8	0	1	1.4	2.2	2.3
1	022211233	28	2850	155	2	1	37	20.8	0	1	1.4	2.2	2.3
1	022202501	28	3000	155	3	1	37	20.8	1	1	1.4	3.4	2.3
1	022201838	28	3000	155	1	1	37	20.8	0	1	1.4	3.4	2.3
1	022238700	28	2900	155	1	1	37	20.8	0	1	1.4	3.4	2.3
1	022237744	28	2900	155	3	1	37	20.8	1	1	1.4	3.4	2.3
1	022233065	28	2900	155	1	0	37	20.8	0	1	1.4	3.4	2.3
1	022204218	28	2900	155	1	0	37	20.8	0	1	1.4	3.4	2.3
1	022239342	28	2900	155	3	0	37	20.8	1	1	1.4	3.4	2.3
1	022237285	28	2900	150	1	1	37	27.3	0	1	0.35	3.4	3.8
1	022236105	28	2950	150	3	1	37	27.3	0	1	0.35	3.4	3.8
1	022228501	28	3180	150	2	1	37	27.3	0	1	0.35	3.4	3.8
1	022240882	28	2950	150	4	1	37	27.3	0	1	0.35	3.4	3.8
1	022209298	28	3180	150	2	1	37	27.3	0	1	0.35	3.4	3.8
1	022204521	28	3180	150	3	1	37	27.3	0	1	0.35	3.4	3.8
1	022237446	28	2950	150	1	1	37	27.3	0	1	0.35	3.4	3.8
1	022229235	28	3180	150	2	1	37	27.3	0	1	0.35	3.4	3.8
1	022218021	28	2950	150	1	1	37	27.3	0	1	0.35	3.4	3.8
1	022236985	28	3180	150	3	1	39	27.3	0	1	0.35	3.4	3.8
1	022234868	28	3180	150	4	1	37	27.3	0	1	0.35	3.4	3.8
1	022219793	28	3100	155	3	0	38	20.8	0	1	1.4	3.4	2.4
1	022238156	28	3180	150	1	1	37	27.3	0	1	0.35	3.4	3.8
3	022231480	28	3110	166	2	1	37	31.5	0	0		3.3
3	022233120	28	3100	160	2	0	37	25	0	0		3
3	022201330	28	2800	163	3	1	39	26.83	0	0		3.9
3	022214956	28	2780	165	1	0	37	20.8	0	0		6.5
3	022233382	28	2860	166	5	0	37	27.2	0	0		5.1
3	022231072	28	3180	163	3	1	37	27.3	0	0		3.3
3	022247552	28	3200	158	2	0	37	24.9	0	0		4.3
3	022245762	28	3000	158	3	0	37	19.9	0	0		4.1
3	022232645	28	3110	150	3	1	37	31.5	0	0		3.3
3	022207880	28	3000	168	2	1	37	27.3	0	0		3.5
3	022218575	28	3000	160	3	0	37	26.83	0	0		6.5
3	022205242	28	3000	155	2	0	39	17.8	0	0		3.2
3	022234253	28	3000	170	5	1	37	27.3	0	0		3.1
3	022204216	28	3000	166	3	1	39	27.3	0	0		3.1
3	022245403	28	2685	160	1	0	37	20.2	0	0		2.4
3	022203869	28	2800	150	5	0	38	23.9	1	0		6
3	022220458	28	3100	158	2	0	37	27.2	0	0		5.1
3	022238028	28	3100	152	2	0	37	20.2	0	0		2.4
3	022217913	28	3000	168	1	1	37	27.3	0	0		3.5
3	022217534	28	3000	166	3	0	37	17.8	0	0		3.2
3	022232323	28	1920	165	2	0	37	20.2	0	0		4.3
3	022219040	28	3000	160	2	1	37	19.9	0	0		4.1
3	022220118	28	1920	162	2	0	37	20.2	0	0		4.3
3	022239028	28	3180	168	3	1	37	27.3	0	0		3.3
3	022220280	28	3110	160	3	0	39	20.8	0	0		6.6
3	022210465	28	2880	168	5	0	37	26.56	0	0		4.4
3	022234586	28	3000	163	2	1	37	27.3	0	0		2.2
3	022235237	28	3000	170	1	1	37	24.9	0	0		4.3
3	022236286	28	3100	153	2	0	37	25	0	0		3
3	022226642	28	3190	155	2	1	37	20.19	1	0		3.4
3	022231948	28	3000	163	1	1	37	27.3	0	0		2.2
3	022244135	28	2800	160	2	0	37	23.9	1	0		6
3	022205280	28	3200	165	1	0	37	26.56	0	0		2.3
1	022224580	29	3000	165	5	1	37	20.2	0	1	0.2	5.3	1.5
1	022234384	29	3020	165	3	0	37	20.2	0	1	0.3	5.3	1
1	022232067	29	3020	165	3	0	37	20.2	0	1	0.3	0.6	0.35
1	022226420	29	3000	165	5	0	37	20.2	0	1	0.3	7.2	1
1	022203916	29	2800	165	1	0	37	20.2	0	1	0.3	0.8	0.35
1	022201611	29	2780	165	1	1	37	20.2	0	1	0.3	6	0.35
1	022242365	29	3000	165	2	0	37	20.2	0	1	0.3	6	0.35
1	022247186	29	3020	165	3	0	37	20.2	0	1	0.3	0.9	0.35
1	022221531	29	3020	165	2	0	37	20.2	0	1	0.3	0.6	0.35
1	022220058	29	3000	165	2	0	38	20.2	0	1	0.3	1	0.35
1	022216646	29	2800	165	2	1	37	20.2	0	1	0.3	0.9	1
1	022203494	29	2780	165	3	0	37	20.2	0	1	0.3	0.9	1
1	022204410	29	2950	155	3	1	37	19.7	0	1	1	2.4	1.3
1	022232745	29	2850	155	3	1	37	19.7	0	1	1	2.4	1.3
1	022221177	29	3000	155	5	1	37	19.7	0	1	0.4	2.4	4.5
1	022237841	29	3040	155	1	1	37	19.7	0	1	0.5	2.4	3.2
1	022245495	29	3000	163	2	0	37	18.6	0	1	1.2	3.3	2
1	022239156	29	2930	152	3	0	39	26.6	0	1	1.35	0.9	2.2
3	022201261	29	3000	160	3	1	37	22.8	0	0		2.1
3	022205997	29	3000	168	2	0	37	23.8	0	0		6
3	022228993	29	3100	163	2	1	37	22.2	0	0		4.1
3	022242451	29	3000	158	2	1	38	19.7	0	0		5.3
3	022240008	29	2780	158	1	0	37	18.6	0	0		2.6
3	022222668	29	3000	152	2	1	39	25	0	0		3
3	022244502	29	3100	163	2	1	38	25	0	0		3.4
3	022246548	29	3000	163	2	1	38	19.7	0	0		5.3
3	022218647	29	2870	170	2	0	37	22.8	0	0		4.2
3	022216624	29	2860	158	2	1	39	31.5	0	0		5.3
3	022239115	29	3000	163	1	1	37	19.7	1	0		5.5
3	022234142	29	3000	166	1	0	37	20.2	0	0		6.5
3	022223607	29	3000	158	2	0	37	26.6	0	0		2.4
3	022209735	29	3000	155	2	0	39	21.48	0	0		5.2
3	022202957	29	3100	165	3	0	37	21.48	0	0		5.2
3	022211964	29	3100	163	5	0	37	26.25	1	0		6.5
3	022236704	29	3000	160	5	0	37	19.7	1	0		5.5
3	022208421	29	3100	168	2	1	37	31.5	0	0		5.3
3	022221562	29	2870	160	1	0	37	22.8	1	0		4.2
3	022207280	29	2820	160	2	1	37	31.5	0	0		3.4
3	022236567	29	3000	150	1	0	37	26.6	0	0		2.4
3	022246947	29	3100	162	1	0	37	22.2	0	0		4.1
3	022205025	29	2800	155	3	0	39	18.6	0	0		3.7
3	022230565	29	3200	158	2	0	37	20.2	0	0		4.8
3	022210454	29	2880	164	2	0	37	26.25	1	0		6.5
3	022207559	29	3000	155	2	0	38	18.6	0	0		3.7
3	022239012	29	3110	157	2	1	38	23.8	0	0		4.7
3	022232021	29	3100	166	2	1	37	25	0	0		3.4
3	022243243	29	3000	160	3	1	38	25	0	0		3
3	022202922	29	2800	160	1	0	37	18.6	0	0		2.7
3	022212175	29	2820	155	1	1	37	31.5	0	0		3.4
3	022245382	29	2800	160	3	0	38	22.8	0	0		2
3	022205046	29	3000	158	2	1	37	22.2	0	0		4.2
3	022244594	29	3200	160	2	0	37	20.2	0	0		6.5
3	022236859	29	3100	158	1	0	37	20.2	0	0		4.9
1	022224004	30	3000	160	2	0	37	25	0	1	0.5	1.4	3.15
1	022232249	30	3020	160	2	0	38	25	0	1	0.5	1.4	2.15
1	022220741	30	3020	160	2	1	38	25	0	1	0.5	1.4	3.15
1	022239974	30	3000	160	1	0	37	25	0	1	0.5	1.4	0.6
1	022235110	30	2920	160	3	0	37	25	0	1	0.5	1.4	0.6
1	022246295	30	2870	160	2	0	37	25	0	1	0.5	1.4	0.6
1	022238420	30	3020	160	1	1	37	25	0	1	0.5	1.4	0.6
1	022218211	30	3000	160	2	1	37	25	0	1	0.5	1.4	0.6
1	022205257	30	3020	169	1	0	37	26.25	1	1	1.2	1.5	2
1	022200884	30	3200	169	1	0	37	26.25	0	1	1.2	1.5	2
1	022211825	30	3020	169	1	0	37	26.25	1	1	1.2	1.5	2
1	022205716	30	3200	169	2	0	37	26.25	0	1	1.2	1.5	2
1	022238818	30	3020	169	2	0	37	26.25	1	1	1.2	1.5	2
1	022209070	30	3200	169	2	1	37	26.25	0	1	1.2	1.5	2
1	022216624	30	3020	169	2	1	37	26.25	1	1	1.2	1.5	2
1	022222284	30	3200	169	3	1	37	26.25	0	1	1.2	1.5	2
1	022235411	30	3050	160	2	1	37	22.65	0	1	1.5	3	4.2
1	022204463	30	3050	160	1	0	37	22.65	0	1	1.5	3	4.2
1	022237053	30	3050	160	4	0	39	22.65	0	1	1.1	3	5.45
1	022244584	30	3050	160	2	0	37	22.65	0	1	1.1	3	4.1
1	022218575	30	3200	160	2	0	37	22.65	0	1	0.35	3	5
3	022232690	30	3570	168	2	1	37	24.9	0	0		1.9
3	022216063	30	3100	152	1	1	37	25	0	0		3.7
3	022244905	30	3340	155	1	0	37	22.65	0	0		2.9
3	022211310	30	3000	165	2	0	37	22.65	0	0		7.2
3	022244887	30	3100	166	2	1	37	25	0	0		4.1
3	022240895	30	3110	160	2	1	37	25.09	1	0		3.5
3	022235324	30	3000	155	2	0	37	22.9	0	0		6
3	022238348	30	3000	163	3	0	37	26.25	0	0		1.9
3	022217417	30	3100	158	3	0	39	25	0	0		3.3
3	022218884	30	3180	155	3	1	37	27.3	0	0		6
3	022217780	30	3000	155	1	0	37	22.65	0	0		6
3	022207761	30	3110	165	2	0	37	26.25	0	0		2.6
3	022212761	30	3000	165	2	1	39	25.09	1	0		3.4
3	022209342	30	3200	155	1	1	37	24.9	0	0		7.2
3	022200288	30	3000	158	1	1	37	31.5	0	0		4.3
3	022209926	30	2880	170	2	1	37	24.9	1	0		3.5
3	022236238	30	3100	165	2	1	37	27.3	0	0		6
3	022224290	30	2800	165	1	0	37	26.25	0	0		2.9
3	022221373	30	3100	161	4	1	37	25	1	0		2.7
3	022234071	30	3100	163	3	1	37	25	1	0		2.8
3	022245310	30	3000	163	2	1	37	31.5	0	0		4.1
3	022246384	30	3170	153	2	1	37	24.9	1	0		3.6
3	022217198	30	2800	161	3	0	37	26.25	0	0		2.8
2	022241538	33	3100	155	3	0	37	21.8	0	1	0.5	2.1	0.5
2	022204820	33	3100	160	2	0	37	21.8	0	1	0.5	2.1	0.5
2	022229084	27	3100	166	2	0	37	21.8	1	1	0.9	2.1	0.5
2	022232083	27	3100	170	1	0	37	21.8	1	1	0.9	2.1	0.5
2	022210214	36	3000	165	3	0	37	26.56	0	1	0.5	2.1	1.3
2	022235021	28	3110	153	2	1	37	31.5	1	1	1.1	3.5	1.4
2	022217256	27	2700	158	2	1	37	22.5	0	1	0.5	3.1	1.45
2	022217451	27	2700	158	2	1	37	22.5	0	1	0.5	3.1	1.45
2	022218408	32	2700	158	1	1	37	22.5	0	1	0.8	3.5	1.45
2	022222921	27	3100	158	2	1	37	26.83	0	1	1.2	3	1.45
2	022238985	38	3100	166	2	0	37	21.8	0	1	1.1	2.1	1.45
2	022227059	38	3100	170	2	0	37	21.8	0	1	1.1	2.1	1.45
2	022238396	30	3000	156	3	0	37	22.65	0	1	1.4	2.1	1.45
2	022225431	30	2800	155	2	0	37	22.65	0	1	1.4	2.1	2
2	022238234	30	2840	155	3	0	37	22.9	0	1	1.4	3.3	2.05
2	022233073	34	3100	160	1	0	37	21.48	0	1	1.5	3.2	2.05
2	022246101	33	2870	158	2	0	37	22.8	1	1	1.5	3.3	2.05
2	022212927	33	2870	158	2	0	37	22.8	1	1	1.5	3.3	2.05
2	022214258	35	2900	165	1	0	37	22	0	1	0.45	2.1	2.1
2	022215084	29	3100	166	2	0	37	20.2	0	1	0.6	2.1	2.1
2	022219365	29	2900	166	3	0	37	22	0	1	0.5	2.5	2.1
2	022228432	34	2900	164	3	1	37	22.2	0	1	1.2	5.5	2.1
2	022214751	27	3100	155	1	1	37	25.09	1	1	1.9	6	2.1
2	022244570	29	3100	155	2	0	37	22	0	1	0.5	2.5	2.1
2	022217094	30	2700	161	1	0	37	22.5	0	1	1.2	4	2.2
2	022230017	31	2300	163	2	0	37	20.32	0	1	0.5	2.5	2.2
2	022237571	35	2440	155	2	0	37	28.9	0	1	0.5	3.5	2.2
2	022203902	30	2800	160	3	0	37	20.8	0	1	1.4	3.2	2.2
2	022215657	28	3100	153	1	0	37	20.2	0	1	1.9	2.1	2.2
2	022224708	23	2800	170	2	1	37	32.7	0	1	0.5	2	2.3
2	022224803	30	2900	168	1	1	37	24.9	0	1	1.4	4.5	2.3
2	022217407	29	2800	160	3	0	37	18.6	0	1	1.4	3	2.3
2	022214166	23	2900	162	1	1	37	32.7	0	1	0.5	2	2.3
2	022208445	23	2900	164	3	1	37	32.7	0	1	0.5	2	2.3
2	022232616	27	3200	160	2	0	37	21.8	1	1	1.1	4.35	2.35
2	022246694	24	3120	163	4	0	37	26.67	1	1	0.45	2.35	2.35
2	022219555	39	3100	152	1	1	37	28.6	0	1	2.1	3.2	2.35
2	022229771	39	3000	166	2	1	37	28.6	0	1	2.1	3.2	2.35
2	022222396	36	3000	158	1	0	37	20.8	0	1	1.4	3.45	2.35
2	022218697	40	3000	163	2	1	37	19.9	0	1	1.1	4.4	2.35
2	022238207	26	3000	165	2	0	37	21.8	1	1	0.45	2.1	2.35
2	022218473	29	3100	160	2	0	37	20.8	1	1	1.45	4	2.35
2	022209095	26	3050	163	2	0	37	21.8	1	1	0.45	2.1	2.35
2	022218563	29	3060	160	2	0	37	20.8	1	1	1.45	4	2.35
2	022236794	28	2950	163	3	0	37	26.67	0	1	0.9	3.45	2.35
2	022203727	43	3170	166	1	0	37	23.9	0	1	1.28	3.15	2.5
2	022201861	33	2580	163	2	0	37	28.9	1	1	0.8	2.8	2.4
2	022228804	33	2580	162	2	0	37	28.9	1	1	0.8	2.8	2.4
2	022211030	30	2860	163	3	0	37	18.6	0	1	1.1	7.2	2.4
2	022230689	24	3200	153	2	1	37	25.8	0	1	0.5	5.5	2.4
2	022224036	24	2820	158	2	1	37	19.9	0	1	1.3	4.35	2.45
2	022202790	24	2820	155	1	1	37	19.9	0	1	1.3	4.35	2.45
2	022221494	28	3230	165	3	1	37	22.5	0	1	1.4	4.1	2.45
2	022212677	28	3230	158	1	1	37	22.5	0	1	1.4	4.1	2.45
2	022206352	24	3000	155	2	1	37	25	0	1	0.8	3.5	2.55
2	022211128	33	2720	152	4	1	37	25	0	1	1.43	5.3	2.55
2	022229245	33	3050	157	1	0	37	27.2	1	1	2.1	5.55	2.55
2	022215933	32	2440	160	3	0	37	28.9	0	1	0.45	4.35	2.55
2	022215895	33	2720	160	1	1	37	25	0	1	1.4	5.3	2.55
2	022233960	32	3000	165	1	0	37	26.25	0	1	0.8	3	2.55
2	022238976	34	2700	155	1	0	37	26.25	0	1	1.45	4.45	2.55
2	022238629	24	2000	158	2	0	37	20.8	0	1	1.4	3.45	2.55
2	022244579	24	2000	155	2	0	37	20.8	0	1	1.4	3.45	2.55
2	022236257	26	3100	155	1	1	37	25	0	1	0.4	3.45	2.55
2	022235687	31	3300	165	2	1	37	19.9	1	1	0.4	4.1	3.25
2	022216504	31	2300	155	4	1	37	27.3	0	1	0.5	3.2	3.25
2	022218982	32	3100	155	2	0	37	26.25	0	1	1.2	3.6	3.25
2	022242857	32	3100	163	1	0	37	26.25	0	1	1.2	3.6	3.25
2	022218390	33	3000	158	1	0	37	17.8	0	1	1.5	4.3	3.25
2	022202922	29	3000	160	1	0	37	18.6	0	1	1.4	3	3.25
2	022205025	29	2900	155	3	0	37	18.6	0	1	0.7	3.8	3.3
2	022207559	29	3000	155	2	0	37	18.6	0	1	0.7	3.8	3.3
2	022200745	37	2910	164	3	0	37	26.56	0	1	1.35	7.2	3.3
2	022232991	37	2910	164	3	0	37	26.56	0	1	1.35	7.2	3.3
2	022235149	31	3000	166	2	1	37	26.83	0	1	1.1	4	3.35
2	022218575	28	3100	160	3	1	37	26.83	0	1	1.1	6.6	3.35
2	022220698	36	2850	155	3	0	37	20.2	1	1	1.3	5	3.35
2	022201330	28	2920	163	3	1	37	26.83	0	1	1.1	4	3.35
2	022205737	36	2850	158	1	0	37	20.2	1	1	1.3	5	3.35
2	022239705	33	2870	158	2	0	37	22.8	0	1	0.5	5.2	3.35
2	022213045	32	2900	170	2	0	37	26.6	0	1	1.5	3.8	3.35
2	022237657	32	2800	163	2	1	37	19.7	0	1	1.5	2.5	3.35
2	022244502	32	2800	155	3	1	37	19.7	0	1	1.5	2.5	3.35
2	022210115	31	2600	160	2	0	37	20.32	0	1	1.1	5.35	3.35
2	022209194	34	2800	162	3	0	37	26.56	0	1	1.2	3	3.4
2	022208536	25	3000	155	1	0	37	26.56	0	1	0.4	3.3	3.4
2	022223620	37	2930	164	2	0	37	26.6	1	1	0.7	2.4	3.4
2	022236573	37	2960	161	2	0	37	26.6	1	1	0.7	2.4	3.4
2	022215816	22	2700	166	3	1	37	20.19	0	1	1.5	3.4	3.4
2	022200115	37	2700	158	1	1	37	19.2	0	1	0.8	6.6	3.4
2	022202931	35	3050	158	3	0	37	27.2	0	1	0.5	2.45	3.4
2	022240548	32	2440	158	2	0	37	28.9	0	1	0.45	4	3.4
2	022237572	27	3100	160	1	1	37	26.83	0	1	0.45	3.1	3.4
2	022207726	27	3100	160	3	1	37	26.83	0	1	0.45	3.1	3.4
2	022225565	21	2100	160	1	0	37	18.6	0	1	0.5	3.3	3.5
2	022236259	41	3370	158	1	0	37	28.9	0	1	0.7	2.45	3.5
2	022214956	41	3370	166	2	0	37	28.9	0	1	0.7	2.45	3.5
2	022216428	25	2880	163	2	0	37	25.8	0	1	1.5	3.1	3.5
2	022240754	25	2880	162	1	0	37	25.8	0	1	1.5	3.1	3.5
2	022227808	27	2550	165	2	0	37	25.09	0	1	0.9	5.1	3.6
2	022237693	25	2800	153	2	0	37	23.9	1	1	0.7	4	3.6
2	022239316	30	3340	165	1	0	37	22.65	0	1	1.3	3.3	3.6
2	022208157	25	2800	163	2	0	37	23.9	1	1	0.7	4	3.6
2	022234930	24	2930	152	3	0	37	26.6	0	1	1.3	6.6	3.6
2	022246004	33	3050	166	1	0	37	27.2	1	1	0.3	5.2	3.8
2	022232021	29	3100	166	2	1	37	25	0	1	0.45	3.45	3.8
2	022234586	28	3180	163	2	1	37	27.3	0	1	0.45	2.2	3.8
2	022231948	28	3180	163	1	1	37	27.3	0	1	0.45	2.2	3.8
2	022217913	28	3180	168	1	1	37	27.3	0	1	0.35	3.5	3.8
2	022237140	27	3190	163	1	0	37	23.9	0	1	0.9	6	4.1
2	022234918	37	2970	150	5	0	37	23.9	0	1	1.5	4	4.1
2	022225058	37	2970	155	1	0	37	23.9	0	1	1.5	4	4.1
2	022226884	32	3000	163	2	1	37	20.19	0	1	0.7	3.5	4.2
2	022222111	32	3000	155	3	1	37	20.19	0	1	0.7	3.5	4.2
2	022219893	37	3050	150	2	0	37	27.2	0	1	1.2	3.2	4.2
2	022211367	37	3300	155	4	1	37	19.9	0	1	1.5	3.45	4.2
2	022226619	34	2900	155	2	0	37	26.67	0	1	1.5	3.8	4.2
2	022230565	29	2980	158	2	0	37	20.2	0	1	2.1	5.1	4.2
2	022236859	29	2640	158	1	0	37	20.2	0	1	2.1	5.1	4.2
2	022212218	25	2800	155	1	0	37	23.9	1	1	0.5	1.5	4.2
2	022217281	25	3040	163	2	0	37	20.32	0	1	1.1	2.55	5
2	022203866	27	3100	162	2	1	37	26.83	0	1	0.8	4	5
2	022222913	27	3100	155	1	1	37	26.83	0	1	0.8	4	5
2	022240971	38	3100	160	2	0	37	30.5	0	1	0.6	3.3	5
2	022205242	28	3300	155	2	0	37	17.8	0	1	0.5	3.15	5.6
2	022212442	31	3300	155	2	0	37	17.8	1	1	0.5	3.55	5.6
2	022216258	25	2910	155	1	0	37	26.56	0	1	0.45	6	5.6
2	022224552	25	3000	168	2	0	37	26.56	0	1	0.45	6	5.6
2	022230864	37	3000	160	2	0	37	26.56	0	1	0.45	3.8	6.2
2	022149247	36	3100	168	3	0	37	26.25	0	1	0.5	5.1	6.5
2	022201863	43	3040	165	1	0	37	20.32	0	1	2.1	2.45	6.5
2	022237660	43	3040	158	3	0	37	20.32	0	1	2.1	2.45	6.5
2	022227082	35	3100	158	2	0	37	22.9	0	1	1.5	5.3	6.5
2	022212790	35	3100	165	2	0	37	22.9	0	1	1.5	5.3	6.5
2	022201923	31	2580	158	2	0	37	21.48	0	1	0.6	3.1	6.5
2	022242533	27	3100	160	2	1	37	26.83	0	1	1.45	4.45	6.5
2	022231354	27	3100	155	3	1	37	26.83	0	1	1.45	4.45	6.5
2	022236286	28	3100	153	2	0	37	25	0	1	0.45	3	6.5
2	022217264	33	2870	164	3	0	37	22.8	1	1	0.45	2.45	6.5
2	022203416	34	3190	168	2	1	37	20.19	0	1	1.5	4.5	7.2
2	022205280	28	2910	165	1	0	37	26.56	0	1	0.8	2.3	6.5
2	022232361	31	2800	160	1	0	37	23.9	0	1	0.7	2.3	6.5
2	022210465	28	2910	168	5	0	37	26.56	0	1	0.8	4.45	7.1
2	022242451	29	3250	158	2	1	37	19.7	0	1	1.3	5.3	7.1
2	022209926	30	2800	170	2	1	37	24.9	1	1	1.3	3.55	6.5
2	022237878	35	2900	158	2	1	37	22.2	0	1	1.4	2.55	6.5
2	022242491	32	2800	163	1	0	37	22.65	0	1	0.45	2.1	7.1
2	022233379	32	3000	161	1	0	37	22.65	0	1	0.45	2.1	7.1
2	022222668	29	3000	152	2	1	37	25	0	1	0.6	3	7.1
2	022212014	32	2800	158	3	0	37	27.2	1	1	0.45	4.1	7.1
2	022209342	30	3100	155	1	1	37	24.9	0	1	0.45	2.1	6.5
2	022232690	30	3100	168	2	1	37	24.9	0	1	0.45	2.1	6.5
2	022239749	31	2860	166	2	0	37	22	1	1	0.5	3	6.5
2	022222880	32	2900	155	1	1	37	24.9	1	1	1.3	3.8	6.5
2	022200650	32	3000	155	1	0	37	27.2	0	1	0.5	2.1	7.1
2	022238791	35	2900	168	2	0	38	26.67	0	1	1	2.1	1.1
2	022225906	35	2900	163	3	0	38	26.67	0	1	1	4.5	1.1
2	022202443	36	2800	158	3	0	38	26.56	0	1	0.5	2.1	1.3
2	022236897	35	3250	166	1	0	38	19.7	0	1	1	2.1	1.3
2	022234189	32	2700	165	1	1	38	22.5	0	1	0.8	3.5	1.45
2	022221576	27	2700	160	2	1	38	22.5	0	1	0.4	3.5	1.45
2	022220322	34	2580	158	3	0	38	21.48	0	1	1	5.1	1.45
2	022239394	27	3100	160	1	1	38	26.83	0	1	1.2	3	1.45
2	022201890	30	3100	169	1	0	38	26.25	0	1	0.8	2.1	2
2	022234214	30	3000	169	2	0	38	26.25	0	1	0.8	3	2
2	022225118	30	2840	163	1	0	38	22.9	0	1	1.4	3.3	2.05
2	022243664	25	3000	155	1	0	38	22.8	0	1	0.5	4.3	2.05
2	022241154	35	3200	158	2	0	38	22	0	1	0.45	2.1	2.1
2	022211401	22	3550	170	1	1	38	25.09	0	1	0.45	2.1	2.1
2	022203024	35	3200	160	2	0	38	22	0	1	1.5	3	2.1
2	022234578	34	3200	165	1	0	38	22	0	1	0.5	3	2.1
2	022244276	27	3550	166	1	1	38	25.09	0	1	0.45	2.1	2.1
2	022239158	29	3450	158	1	1	38	22.2	0	1	0.3	2.1	2.1
2	022237502	34	3450	155	1	1	38	22.2	0	1	1.2	5.5	2.1
2	022221979	27	3550	163	5	1	38	25.09	1	1	1.9	6	2.1
2	022210880	32	3700	155	3	0	38	20.2	0	1	1.5	3.5	2.2
2	022240986	36	3200	153	3	1	38	19.2	0	1	1.4	3	2.2
2	022246381	30	3200	152	2	0	38	22.5	0	1	1.2	4	2.2
2	022245576	31	3300	160	2	0	38	20.32	0	1	0.5	2.5	2.2
2	022203443	28	3100	155	1	0	38	20.2	0	1	1.9	2.1	2.2
2	022238537	34	3150	170	1	0	38	20.02	0	1	0.5	2.1	2.2
2	022235109	29	3400	163	5	0	38	26.6	0	1	0.8	2.1	2.2
2	022212120	33	3550	160	2	1	38	32.7	0	1	1.4	2.1	2.3
2	022201717	36	3400	160	2	0	38	18.6	0	1	1.9	3.5	2.3
2	022231859	23	3550	170	3	1	38	32.7	0	1	0.5	2	2.3
2	022211232	32	2700	165	2	1	38	19.2	1	1	0.5	2	2.3
2	022237563	23	3150	155	5	0	38	20.02	0	1	0.8	1.1	2.3
2	022243420	40	2930	163	2	0	38	26.6	1	1	1.3	3	2.35
2	022245499	40	2930	168	1	0	38	26.6	1	1	1.3	3	2.35
2	022203675	27	3200	165	2	0	38	21.8	1	1	1.1	4.35	2.35
2	022232729	29	3400	166	1	0	38	20.8	0	1	0.8	5.55	2.35
2	022219500	36	3320	155	3	0	38	20.8	0	1	1.4	3.45	2.35
2	022200094	28	2850	163	2	0	38	20.2	0	1	1.9	4.3	2.35
2	022202447	25	3550	160	3	1	38	25.09	1	1	1.9	3.2	2.35
2	022230232	28	3450	158	3	0	38	20.8	0	1	1.4	3.45	2.35
2	022208280	31	3300	170	1	1	38	19.9	1	1	1.45	5.1	2.35
2	022149825	40	3300	163	3	1	38	19.9	0	1	1.1	4.4	2.35
2	022212477	24	3500	155	2	1	38	25.09	0	1	0.8	5.1	2.35
2	022231616	24	3400	158	2	1	38	25.09	0	1	0.8	5.1	2.35
2	022207459	29	2780	165	2	0	38	26.67	0	1	1.9	2.8	2.35
2	022225404	29	2680	163	3	0	38	26.67	0	1	1.9	3.5	2.35
2	022201923	33	3740	152	2	0	38	22	0	1	0.45	3.2	2.35
2	022245837	33	3740	165	2	0	38	22	0	1	0.45	3.45	2.35
2	022225019	30	2860	160	1	0	38	18.6	0	1	1.1	7.2	2.4
2	022236418	39	3170	163	2	1	38	20.19	0	1	1.9	6	2.4
2	022247321	22	2600	160	2	0	38	21.48	1	1	0.5	3.45	2.4
2	022202516	29	3500	166	3	1	38	20.19	0	1	1.5	3.45	2.4
2	022242668	39	3200	155	2	0	38	18.6	1	1	1.4	6.6	2.4
2	022227147	39	3200	163	2	0	38	18.6	1	1	1.4	6.6	2.4
2	022206787	33	2690	163	1	1	38	19.9	0	1	0.6	5.1	2.45
2	022221962	33	2690	160	2	1	38	19.9	0	1	0.6	5.1	2.45
2	022245436	35	3600	152	2	1	38	19.7	0	1	1.3	2.5	2.45
2	022240115	35	3250	155	2	1	38	19.7	0	1	1.3	7.2	2.45
2	022232854	24	3700	160	1	1	38	25	0	1	0.8	3.5	2.55
2	022209243	33	3050	163	4	0	38	27.2	1	1	2.1	5.55	2.55
2	022200085	32	3350	155	2	0	38	28.9	0	1	0.45	4.35	2.55
2	022209307	32	3560	155	2	1	38	26.8	0	1	0.6	5.22	2.55
2	022213656	40	3150	170	2	0	38	26.25	1	1	1.1	6.6	2.55
2	022203806	32	3400	170	3	0	38	26.25	0	1	0.8	3.45	2.55
2	022240142	28	2850	165	2	1	38	19.2	0	1	1.4	2.55	2.55
2	022244799	26	3600	160	2	1	38	25	0	1	0.4	3.45	2.55
2	022236599	32	3100	155	2	0	38	28.9	0	1	1.3	3.1	2.9
2	022242381	35	2900	166	2	0	38	26.67	0	1	1.2	3.5	3.2
2	022200081	31	3300	160	3	1	38	19.9	1	1	0.4	4.1	3.25
2	022219195	25	3040	155	1	0	38	20.32	0	1	0.4	5.1	3.25
2	022238303	33	3500	160	1	0	38	17.8	0	1	1.5	4.3	3.25
2	022232203	31	2080	168	3	0	38	22.8	0	1	0.3	3.2	3.25
2	022244927	34	3300	158	3	0	38	23.9	1	1	0.8	6.5	3.25
2	022233853	32	3180	165	2	1	38	27.3	0	1	0.4	3.8	3.25
2	022206004	32	3000	166	2	0	38	25.8	0	1	0.6	2.4	3.25
2	022207761	30	3400	165	2	0	38	26.25	0	1	0.5	3	3.25
2	022205143	35	2900	150	2	0	38	26.67	0	1	0.45	3.4	3.3
2	022239989	35	2900	160	3	0	38	26.67	0	1	0.45	3.4	3.3
2	022232323	28	3200	165	2	0	38	20.2	0	1	1.9	4.35	3.35
2	022220118	28	3200	162	2	0	38	20.2	0	1	1.9	4.35	3.35
2	022213590	31	3000	158	2	1	38	26.83	0	1	1.1	4	3.35
2	022232171	35	3300	152	2	1	38	19.7	0	1	0.8	4	3.35
2	022235802	35	3300	163	2	1	38	19.7	0	1	0.8	4	3.35
2	022205948	25	3070	153	2	0	38	20.2	0	1	0.6	5.1	3.35
2	022213286	25	3070	165	5	0	38	20.2	0	1	0.6	5.1	3.35
2	022216063	30	3100	152	1	1	38	25	0	1	1.5	4.1	3.35
2	022244887	30	3100	166	2	1	38	25	0	1	1.4	4.1	3.35
2	022239552	31	3400	163	2	0	38	20.32	0	1	1.1	5.35	3.35
2	022204642	31	3300	156	1	1	38	19.9	0	1	1.45	4.3	3.4
2	022245762	28	3520	158	3	1	38	19.9	0	1	1.5	4.1	3.4
2	022200961	34	4020	160	2	0	38	26.56	0	1	1.2	3	3.4
2	022247012	31	3350	163	2	1	38	19.7	0	1	1.5	4.45	3.4
2	022217712	22	2700	168	1	1	38	20.19	0	1	1.5	3.4	3.4
2	022239363	39	2940	160	2	0	38	18.6	0	1	1.5	3.8	3.4
2	022232742	32	3180	165	2	1	38	31.5	1	1	2.1	6	3.4
2	022212175	29	2820	155	1	1	38	31.5	0	1	0.5	3.4	3.4
2	022202957	29	3700	165	3	0	38	21.48	0	1	1.4	5.3	3.4
2	022226041	37	2700	155	1	1	38	19.2	0	1	0.8	6.6	3.4
2	022219833	36	2700	160	1	0	38	19.2	0	1	0.9	2.55	3.5
2	022211622	36	2700	160	1	0	38	19.2	0	1	0.9	2.55	3.5
2	022243553	21	2100	161	2	0	38	18.6	0	1	0.5	3.3	3.5
2	022244153	31	3150	165	2	0	38	20.02	0	1	1.2	3.3	3.5
2	022247382	31	3150	158	3	0	38	20.02	0	1	1.2	3.3	3.5
2	022212076	31	3060	158	1	1	38	19.9	0	1	2.1	6	3.5
2	022241336	31	3060	155	2	1	38	19.9	0	1	2.1	6	3.5
2	022233752	26	3200	166	2	1	38	26.83	0	1	0.8	5.55	3.5
2	022233696	26	3200	158	1	1	38	26.83	0	1	0.8	5.55	3.5
2	022230195	27	3550	165	1	0	38	25.09	0	1	0.9	5.1	3.6
2	022203869	28	2800	150	5	0	38	23.9	1	1	0.5	6.5	3.6
2	022218511	36	3100	155	1	1	38	26.83	0	1	1.2	3.15	3.6
2	022234558	24	2930	168	1	0	38	26.6	0	1	1.3	3.8	3.6
2	022239705	25	3130	165	3	1	38	22.5	0	1	0.4	4.1	3.6
2	022213226	33	3050	165	6	0	38	27.2	1	1	0.3	5.2	3.8
2	022204216	28	3180	166	3	1	38	27.3	0	1	1.4	3.15	3.8
2	022207880	28	3180	168	2	1	38	27.3	0	1	0.35	3.5	3.8
2	022236238	30	3180	165	2	1	38	27.3	0	1	0.45	7.2	3.8
2	022217582	34	3110	160	1	1	38	31.5	1	1	1.1	3.5	3.8
2	022235324	30	3100	155	2	0	38	22.9	0	1	1.1	6	3.8
2	022245854	33	3620	166	3	0	38	17.8	0	1	0.2	3.5	4.1
2	022237424	27	3190	158	3	0	38	23.9	0	1	0.9	6	4.1
2	022217352	38	3100	163	3	0	38	21.8	1	1	1.1	2.45	4.2
2	022210925	33	3050	152	2	0	38	27.2	1	1	2.1	3.5	4.2
2	022231143	33	3050	155	2	0	38	27.2	1	1	2.1	3.5	4.2
2	022216682	32	2650	163	5	0	38	28.9	0	1	1.1	3.3	4.2
2	022227656	37	3050	163	1	0	38	27.2	0	1	1.2	3.2	4.2
2	022246757	35	2500	170	2	0	38	20.02	0	1	1.3	3.15	4.2
2	022201712	35	2500	160	2	0	38	20.02	0	1	1.3	3.15	4.2
2	022218988	35	3100	155	4	1	38	24.9	0	1	1.4	4.35	4.2
2	022211674	35	3100	170	1	1	38	24.9	0	1	1.4	4.35	4.2
2	022246347	25	2800	163	2	0	38	23.9	1	1	0.5	1.5	4.2
2	022217198	30	3400	161	3	0	38	26.25	0	1	1.1	3	5
2	022239009	38	3100	163	1	0	38	30.5	0	1	0.6	3.3	5
2	022240260	36	3640	158	4	0	38	20.2	0	1	0.9	3.3	5.6
2	022205046	29	3450	158	2	1	38	22.2	0	1	0.3	4.2	5.6
2	022217534	28	3300	166	3	0	38	17.8	0	1	0.5	3.15	5.6
2	022213071	23	3550	155	2	0	38	32.7	0	1	0.5	4.1	5.6
2	022209538	37	3910	160	2	0	38	26.56	0	1	0.45	3.8	6.2
2	022218649	31	2580	158	1	0	38	21.48	0	1	1	4.35	6.2
2	022236704	29	3250	160	5	1	38	19.7	1	1	0.45	5.5	6.5
2	022239028	28	3180	168	3	1	38	27.3	1	1	1.1	3.35	6.5
2	022201044	32	3400	160	2	0	38	18.6	0	1	2.1	4.45	6.5
2	022236388	26	2900	161	2	0	38	26.67	0	1	0.6	3.11	6.5
2	022214956	28	3450	165	1	0	38	20.8	0	1	1.5	6	6.5
2	022234515	26	3100	155	1	0	38	22.9	0	1	1.5	3	6.5
2	022243267	31	2580	160	7	0	38	21.48	0	1	0.6	3.1	6.5
2	022234142	29	3640	166	1	0	38	20.2	0	1	0.6	6.5	6.5
2	022244594	29	3640	160	2	0	38	20.2	0	1	0.6	6.5	6.5
2	022233120	28	3100	160	2	0	38	25	0	1	0.45	3	6.5
2	022224135	33	2870	163	1	0	38	22.8	1	1	0.45	2.45	6.5
2	022240912	34	3300	163	1	0	38	17.8	0	1	1.2	5.35	7.1
2	022223607	29	2930	158	2	0	38	26.6	0	1	0.9	2.45	7.1
2	022149600	34	3190	161	2	1	38	20.19	0	1	1.5	4.5	7.2
2	022212319	41	2850	158	2	0	38	20.2	0	1	0.5	2.45	6.5
2	022243743	36	2850	158	2	0	38	20.2	0	1	1.3	3	7.1
2	022246548	29	3250	163	2	1	38	19.7	0	1	1.3	5.3	7.1
2	022234382	37	3236	166	2	1	38	24.9	0	1	0.3	1.1	7.1
2	022246384	30	3570	153	2	1	38	24.9	1	1	1.3	3.55	7.1
2	022208421	29	3110	168	2	1	38	31.5	0	1	0.4	5.35	6.5
2	022243243	29	3000	160	3	1	38	25	0	1	0.6	3	7.1
2	022210454	29	3400	164	2	0	38	26.25	1	1	1.3	6.5	7.1
2	022213071	27	2580	165	2	0	38	21.48	0	1	0.6	2.1	7.1
2	022244975	26	3100	163	1	0	38	22.9	1	1	1.4	4.35	6.5
2	022201261	29	2900	160	3	1	38	22.8	0	1	0.5	2.1	7.1
2	022246090	32	3580	158	2	0	38	27.2	1	1	0.45	4.1	7.1
2	022208500	31	2860	165	2	0	38	22	1	1	0.5	2.1	7.1
2	022204037	32	3570	168	3	1	38	24.9	1	1	1.3	3.8	7.1
2	022224256	26	3200	155	2	1	38	25.09	0	1	1.5	3	7.1
2	022224551	26	3250	158	3	1	38	25.09	0	1	1.5	3.1	7.1
2	022227136	32	3000	163	1	0	38	27.2	0	1	0.5	2.1	7.1
2	022224725	22	3190	165	1	1	39	20.19	0	1	1	2.1	1.2
2	022203738	22	3190	155	2	1	39	20.19	0	1	1	2.1	1.2
2	022238977	31	3040	155	1	0	39	20.32	0	1	1	2.1	1.25
2	022213066	37	3910	164	3	0	39	26.56	1	1	0.8	2.1	1.3
2	022221871	27	2700	155	2	1	39	22.5	0	1	0.4	3	1.45
2	022229994	39	3100	155	3	1	39	22.5	0	1	1.1	3	1.45
2	022242624	39	3100	158	5	1	39	22.5	0	1	1.1	3	1.45
2	022242536	34	2580	166	2	0	39	21.48	0	1	1.1	5.1	1.45
2	022207018	27	3450	152	2	0	39	22.9	0	1	1.2	3	2
2	022240018	27	3450	165	2	0	39	22.9	0	1	1.2	3	2
2	022225804	29	3400	163	1	0	39	21.48	0	1	1	3	2.05
2	022243714	41	3380	160	3	0	39	20.02	1	1	0.5	3.3	2.05
2	022232772	22	3550	166	2	1	39	25.09	0	1	0.45	2.1	2.1
2	022237146	35	3200	162	8	0	39	22	0	1	1.5	2.1	2.1
2	022212050	34	3200	155	2	0	39	22	0	1	0.5	3	2.1
2	022238727	26	3100	160	2	0	39	22.9	0	1	1.3	3	2.1
2	022245549	24	3200	158	2	0	39	22	0	1	0.3	3.3	2.1
2	022230154	24	3200	158	2	0	39	22	0	1	0.3	3.3	2.1
2	022208837	31	3150	164	3	0	39	20.02	0	1	0.8	2.5	2.2
2	022206278	32	3700	165	2	0	39	20.2	0	1	1.5	3.45	2.2
2	022203866	34	3150	165	5	0	39	20.02	0	1	0.5	2.1	2.2
2	022223475	29	2930	158	2	0	39	26.6	0	1	0.8	2.1	2.2
2	022212654	33	3550	166	3	1	39	32.7	0	1	1.4	3.5	2.3
2	022201847	34	3190	163	2	1	39	20.19	0	1	1.5	3.8	2.3
2	022201178	32	2700	166	1	1	39	19.2	1	1	0.5	1.1	2.3
2	022243504	23	3150	163	2	0	39	20.02	0	1	0.8	1.1	2.3
2	022229438	27	3450	158	2	1	39	22.2	0	1	1.2	3.2	2.35
2	022149523	28	3180	160	2	1	39	27.3	1	1	1.1	2.45	2.35
2	022241568	25	3550	163	1	1	39	25.09	1	1	1.9	6	2.35
2	022242412	28	2850	164	2	0	39	20.2	0	1	1.9	5.3	2.35
2	022234697	28	3450	155	2	0	39	20.8	0	1	1.4	3.45	2.35
2	022223420	28	3450	165	2	0	39	20.8	0	1	1.4	2.55	2.35
2	022241670	28	2660	160	2	1	39	19.2	0	1	0.8	2.8	2.35
2	022239207	28	2660	162	2	1	39	19.2	0	1	0.8	2.8	2.35
2	022211236	36	3020	166	2	0	39	21.8	0	1	1.1	2.3	2.35
2	022149928	36	3020	163	3	0	39	21.8	0	1	1.1	2.3	2.35
2	022201614	39	3170	168	2	1	39	20.19	0	1	1.9	6	2.4
2	022200418	22	2600	163	2	0	39	21.48	1	1	0.5	3.2	2.4
2	022221235	29	3500	153	1	1	39	20.19	0	1	1.5	3.4	2.4
2	022213294	33	3250	153	2	0	39	17.8	0	1	0.9	3.15	2.4
2	022228916	25	3110	160	3	0	39	26.56	0	1	1.9	2.5	2.45
2	022246232	25	3110	162	2	0	39	26.56	0	1	1.9	2.5	2.45
2	022243010	35	3660	163	1	1	39	22.2	0	1	1.1	5.55	2.55
2	022203969	35	3660	163	2	1	39	22.2	0	1	1.1	5.55	2.55
2	022242436	35	2900	155	2	0	39	26.67	0	1	0.3	4.35	2.55
2	022215788	32	3570	166	1	1	39	24.9	0	1	1.42	4.1	2.55
2	022232766	32	2440	160	3	0	39	28.9	0	1	1.3	3.1	2.9
2	022212195	35	2900	160	1	0	39	26.67	0	1	1.2	3.5	3.2
2	022234533	31	2080	155	3	0	39	22.8	0	1	0.3	3.45	3.25
2	022246431	34	3300	155	1	0	39	23.9	1	1	0.8	3.45	3.25
2	022239663	33	3150	160	1	0	39	20.02	0	1	0.5	3.2	3.25
2	022241489	28	3190	155	2	1	39	20.19	1	1	1.5	3.45	3.25
2	022229824	27	3380	160	1	1	39	22.2	1	1	0.9	3.45	3.35
2	022241585	27	3380	160	2	1	39	22.2	1	1	0.9	3.45	3.35
2	022221562	29	2870	160	1	0	39	22.8	1	1	0.5	4.3	3.35
2	022218647	29	2870	170	2	0	39	22.8	1	1	0.5	4.3	3.35
2	022219647	36	3030	164	3	0	39	26.6	1	1	0.3	5.5	3.35
2	022203582	36	3030	161	2	0	39	26.6	1	1	0.3	5.5	3.35
2	022223037	31	3300	163	2	1	39	19.9	0	1	1.45	4.3	3.4
2	022219040	28	3520	160	2	1	39	19.9	0	1	1.5	4.1	3.4
2	022227465	39	2940	163	3	0	39	18.6	0	1	1.5	3.8	3.4
2	022200941	32	3180	168	1	1	39	31.5	1	1	2.1	6	3.4
2	022207280	29	2820	160	2	1	39	31.5	0	1	0.5	3.4	3.4
2	022210565	32	3550	156	1	0	39	20.2	0	1	0.3	2.45	3.4
2	022203322	31	3300	162	2	0	39	25.8	0	1	1.4	3.5	3.5
2	022213420	31	3300	170	1	0	39	25.8	0	1	1.4	3.5	3.5
2	022226461	38	3700	166	1	0	39	23.8	0	1	2.1	2.3	3.5
2	022210495	38	3700	163	2	0	39	23.8	0	1	2.1	2.3	3.5
2	022241714	23	2780	150	2	0	39	20.2	0	1	0.7	6.5	3.5
2	022203700	23	2780	165	2	0	39	20.2	0	1	0.7	2.5	3.5
2	022212034	36	3100	155	3	1	39	26.83	0	1	1.2	3.15	3.6
2	022235250	25	3130	155	2	1	39	22.5	0	1	0.4	4.1	3.6
2	022218884	30	3180	155	3	1	39	27.3	0	1	0.45	7.2	3.8
2	022212314	30	3100	152	1	0	39	22.9	0	1	1.1	6	3.8
2	022244710	34	3110	160	5	1	39	31.5	1	1	1.1	3.5	3.8
2	022226815	34	3190	166	5	1	39	20.19	0	1	1.5	3.5	3.8
2	022212116	32	3890	158	3	0	39	28.9	0	1	1.1	3.3	4.2
2	022234676	38	3100	170	2	0	39	21.8	1	1	1.1	2.4	4.2
2	022247619	34	2730	158	2	0	39	20.02	0	1	0.45	7.2	4.2
2	022221303	34	2730	160	5	0	39	20.02	0	1	0.45	7.2	4.2
2	022233382	28	3180	166	5	0	39	27.2	0	1	1.4	5.2	4.2
2	022220458	28	3180	158	2	0	39	27.2	0	1	1.4	5.2	4.2
2	022246850	29	3450	163	2	1	39	22.2	0	1	0.3	7.2	5.6
2	022206496	36	3640	165	2	0	39	20.2	0	1	0.9	3.3	5.6
2	022246161	31	2580	160	1	0	39	21.48	0	1	1	4.35	6.2
2	022231072	28	3180	163	3	1	39	27.3	1	1	1.1	3.35	6.5
2	022239115	29	3250	163	1	1	39	19.7	1	1	1.3	5.5	6.5
2	022215079	35	3340	152	2	0	39	22.65	0	1	1.35	4.35	6.5
2	022220280	28	3450	160	3	0	39	20.8	0	1	1.5	6	6.5
2	022240865	26	3100	165	1	0	39	22.9	0	1	1.5	3	6.5
2	022215243	34	3300	163	3	0	39	17.8	0	1	1.2	5.35	6.5
2	022236567	29	2930	150	1	0	39	26.6	0	1	0.9	2.45	6.5
2	022232067	27	3340	165	1	0	39	22.65	1	1	0.45	2.45	7.1
2	022241619	27	3340	165	2	0	39	22.65	1	1	1.11	4.45	7.1
2	022209735	36	2850	158	1	0	39	20.2	0	1	1.3	3	7.1
2	022213453	37	3236	158	1	1	39	24.9	0	1	0.3	1.1	7.1
2	022203813	27	2580	160	2	0	39	21.48	0	1	0.6	2.1	7.1
2	022211964	29	3400	163	5	0	39	26.25	1	1	1.3	6.5	7.1
2	022232645	28	3110	150	3	1	39	31.5	0	1	1.1	3.35	6.5
2	022208120	26	3100	165	1	0	39	22.9	1	1	1.4	4.35	6.5
2	022203339	33	3540	155	2	1	39	24.9	0	1	1.4	4.35	7.1
2	022212837	33	3540	158	3	1	39	24.9	0	1	1.4	4.35	7.1
2	022214543	31	3040	163	1	0	40	20.32	0	1	1	2.1	1.25
2	022245070	37	3910	170	2	0	40	26.56	1	1	0.8	2.1	1.3
2	022246603	35	3250	163	2	0	40	19.7	0	1	1	2.1	1.3
2	022239978	28	3110	161	2	1	40	31.5	1	1	1.1	3.5	1.4
2	022226361	32	2700	163	2	1	40	22.5	0	1	0.7	2.6	1.45
2	022223032	32	2700	155	3	1	40	22.5	0	1	0.7	2.6	1.45
2	022205766	27	3100	163	2	1	40	26.83	0	1	1	3	1.45
2	022215722	27	3100	160	5	1	40	26.83	0	1	1	3	1.45
2	022228561	29	3400	160	2	0	40	21.48	0	1	1	3.2	2.05
2	022206210	41	3380	158	1	0	40	20.02	1	1	0.5	3.2	2.05
2	022200787	25	3450	158	2	0	40	22.8	0	1	0.5	4.3	2.05
2	022204239	34	3100	155	2	0	40	21.48	0	1	1.5	3.2	2.05
2	022200115	26	3100	165	4	0	40	22.9	0	1	1.3	4	2.1
2	022217471	28	2870	150	1	0	40	22.8	0	1	0.45	2.1	2.1
2	022241736	25	3040	166	4	0	40	20.32	0	1	0.45	2.1	2.1
2	022212422	28	2870	170	2	0	40	22.8	0	1	0.45	2.1	2.1
2	022218801	25	3040	158	3	0	40	20.32	0	1	0.45	2.1	2.1
2	022224756	27	3550	163	2	1	40	25.09	0	1	0.45	2.1	2.1
2	022212848	29	3640	160	2	0	40	20.2	0	1	0.6	2.1	2.1
2	022236538	29	3450	155	1	1	40	22.2	0	1	0.3	2.1	2.1
2	022246685	36	2700	155	3	1	40	19.2	0	1	1.5	6	2.2
2	022234565	31	3150	160	2	0	40	20.02	0	1	0.8	2.1	2.2
2	022231950	30	3780	155	6	1	40	31.5	0	1	0.4	2.1	2.2
2	022211989	30	3780	160	2	1	40	31.5	0	1	0.4	2.1	2.2
2	022225649	31	3400	165	2	0	40	20.32	0	1	0.8	2.1	2.2
2	022224618	31	3400	163	2	0	40	20.32	0	1	0.8	2.1	2.2
2	022234071	35	2440	168	3	0	40	28.9	0	1	0.5	2.5	2.2
2	022223557	30	3450	163	4	0	40	20.8	0	1	1.43	3.2	2.2
2	022237961	34	3190	163	3	1	40	20.19	0	1	1.5	3.8	2.3
2	022220282	36	2850	162	1	0	40	20.2	0	1	1.1	4.35	2.3
2	022230820	36	2850	160	2	0	40	20.2	0	1	1.1	4.35	2.3
2	022212220	27	3070	160	1	1	40	32.7	0	1	1.45	3.45	2.3
2	022224256	27	3070	163	1	1	40	32.7	0	1	1.45	3.45	2.3
2	022209416	36	3400	153	1	0	40	18.6	0	1	1.9	3.3	2.3
2	022245269	30	3570	160	3	1	40	24.9	0	1	1.4	4.5	2.3
2	022239615	29	3400	165	2	0	40	18.6	0	1	1.4	7.2	2.3
2	022238245	27	3450	155	2	1	40	22.2	0	1	1.2	3.2	2.35
2	022227273	28	3180	170	1	1	40	27.3	1	1	1.1	2.45	2.35
2	022223176	31	3300	165	2	0	40	17.8	0	1	0.5	2	2.35
2	022235162	29	3800	169	1	0	40	26.6	0	1	0.9	2	2.35
2	022230079	31	3650	155	2	0	40	17.8	0	1	0.5	2	2.35
2	022216253	29	3650	165	2	0	40	26.6	0	1	0.9	1.1	2.35
2	022244498	29	3400	155	2	0	40	20.8	0	1	0.8	5.55	2.35
2	022242537	24	3120	165	2	0	40	26.67	1	1	0.45	2.35	2.35
2	022240624	28	3450	160	1	0	40	20.8	0	1	1.4	2.55	2.35
2	022214739	32	2700	166	2	0	40	20.8	0	1	0.9	3.2	2.35
2	022213837	32	3700	160	2	0	40	20.8	0	1	0.9	3.45	2.35
2	022205318	35	3200	166	1	0	40	22	0	1	0.45	2	2.35
2	022209194	31	3300	163	3	1	40	19.9	1	1	1.45	5.1	2.35
2	022239157	35	3200	158	2	0	40	22	0	1	0.45	3.45	2.35
2	022239322	33	3630	158	1	1	40	19.2	0	1	0.45	2.1	2.35
2	022211694	33	3630	162	1	1	40	19.2	0	1	0.45	2.1	2.35
2	022245546	32	3800	152	3	0	40	27.2	0	1	0.45	2.8	2.35
2	022242653	32	3600	163	4	0	40	27.2	0	1	0.45	2.8	2.35
2	022227262	28	3110	150	2	0	40	20.2	1	1	1.45	4.4	2.35
2	022209341	32	3650	165	2	1	40	25.09	0	1	0.3	2.8	2.35
2	022218250	28	3110	165	3	0	40	20.2	1	1	1.45	4.5	2.35
2	022225814	32	3000	160	1	1	40	25.09	0	1	0.3	5.3	2.35
2	022203832	28	2950	165	2	0	40	26.67	0	1	0.9	3.45	2.35
2	022212759	43	3170	163	2	0	40	23.9	0	1	1.28	3.15	2.5
2	022242451	33	3250	160	1	0	40	17.8	0	1	0.9	3.15	2.4
2	022219568	36	3800	160	1	0	40	22.8	0	1	1.4	5.2	2.4
2	022245984	36	3650	163	2	0	40	22.8	0	1	1.4	5.2	2.4
2	022237660	36	3250	158	5	0	40	22.9	0	1	1.5	4	2.4
2	022234234	36	3250	155	1	0	40	22.9	0	1	1.5	4	2.4
2	022238726	24	3200	152	2	1	40	25.8	0	1	0.5	5.3	2.4
2	022223555	39	2930	168	1	0	40	22.8	0	1	1.1	5.5	2.4
2	022215085	39	2930	155	1	0	40	22.8	0	1	1.1	5.5	2.4
2	022217281	33	3300	160	2	1	40	32.7	0	1	0.45	4.35	2.55
2	022209420	33	3300	164	1	1	40	32.7	0	1	0.45	4.35	2.55
2	022224614	32	3560	164	4	1	40	26.8	0	1	0.5	5.2	2.55
2	022246757	40	3150	165	1	0	40	26.25	1	1	1.1	6.6	2.55
2	022236932	35	2900	160	2	0	40	26.67	0	1	0.3	4.3	2.55
2	022215634	32	3570	166	3	1	40	24.9	0	1	1.4	4.1	2.55
2	022235743	34	3440	158	2	0	40	28.9	0	1	0.5	3.2	2.55
2	022239375	34	3850	155	2	0	40	28.9	0	1	0.5	3.45	2.55
2	022221562	28	3520	166	3	1	40	19.2	0	1	1.4	2.55	2.55
2	022239514	34	4040	155	2	0	40	26.25	0	1	1.45	4.45	2.55
2	022235056	25	3040	155	2	0	40	20.32	0	1	0.3	5.1	3.25
2	022203219	31	3630	166	2	1	40	27.3	0	1	0.5	3.2	3.25
2	022209919	32	3350	161	1	1	40	27.3	0	1	0.5	3.45	3.25
2	022229554	33	3360	165	2	0	40	20.02	0	1	0.5	3.2	3.25
2	022226642	28	3390	155	2	1	40	20.19	1	1	1.5	3.45	3.25
2	022226792	32	3000	153	2	0	40	25.8	0	1	0.6	3.45	3.25
2	022240008	29	3400	158	1	0	40	18.6	0	1	1.4	3	3.25
2	022238348	30	3400	163	3	0	40	26.25	0	1	0.5	3	3.25
2	022221373	30	3500	161	4	1	40	25	1	1	1.45	3	3.3
2	022234071	30	3500	163	3	1	40	25	1	1	1.45	3	3.3
2	022240664	32	3500	158	2	0	40	22.65	0	1	0.6	3.15	3.35
2	022228984	32	3500	160	1	0	40	22.65	0	1	0.6	3.15	3.35
2	022239012	29	3250	157	2	1	40	23.8	0	1	1.4	5	3.35
2	022205997	29	3250	168	2	1	40	23.8	0	1	1.4	6	3.35
2	022245310	30	3110	163	2	1	40	31.5	1	1	0.4	4.35	3.35
2	022222481	34	3550	165	3	1	40	32.7	0	1	0.6	5.3	3.35
2	022200288	30	3110	158	1	1	40	31.5	1	1	0.4	4.35	3.35
2	022226137	34	3550	163	3	1	40	32.7	0	1	0.6	5.3	3.35
2	022234712	33	2870	160	5	0	40	22.8	0	1	0.5	5.2	3.35
2	022205765	32	3210	163	1	0	40	26.6	0	1	1.5	3.8	3.35
2	022241252	31	3350	155	3	1	40	19.7	0	1	1.5	4.45	3.4
2	022237005	25	4000	155	2	0	40	26.56	0	1	0.4	3.3	3.4
2	022230028	32	3550	155	2	0	40	20.2	0	1	0.3	2.45	3.4
2	022235051	27	3700	155	2	1	40	22.5	0	1	0.4	3.15	3.4
2	022205077	36	3550	166	3	1	40	19.2	0	1	1.4	3.1	3.4
2	022224068	27	3550	155	2	1	40	22.5	0	1	1.4	3.1	3.4
2	022234663	36	3700	168	4	1	40	19.2	0	1	1.4	3.1	3.4
2	022209735	29	3700	155	2	0	40	21.48	0	1	1.4	5.3	3.4
2	022247809	35	3050	155	2	0	40	27.2	0	1	0.5	2.45	3.4
2	022201640	32	3440	170	1	0	40	28.9	0	1	0.45	4	3.4
2	022207579	34	3000	165	2	1	40	22.5	0	1	0.4	4.1	3.5
2	022205767	34	3000	158	3	1	40	22.5	0	1	0.4	4.1	3.5
2	022229554	35	3520	158	1	0	40	20.2	1	1	0.7	3	3.5
2	022203678	35	3520	168	3	0	40	20.2	1	1	0.7	3	3.5
2	022237175	24	3560	163	1	0	40	22.65	0	1	0.35	3.1	3.5
2	022205766	24	3560	160	2	0	40	22.65	0	1	0.35	3.1	3.5
2	022246947	29	3450	162	1	1	40	22.2	0	1	0.45	4.1	3.5
2	022228993	29	3450	163	2	1	40	22.2	0	1	0.45	4.1	3.5
2	022244135	28	3520	160	2	0	40	23.9	1	1	0.5	6.5	3.6
2	022244905	30	3340	155	1	0	40	22.65	0	1	1.3	3.3	3.6
2	022234253	28	3180	170	5	1	40	27.3	0	1	1.4	3.15	3.8
2	022244502	29	3100	163	2	1	40	25	0	1	0.45	3.45	3.8
2	022217417	30	3100	158	3	0	40	25	0	1	1.5	3.4	3.8
2	022227575	34	3190	163	3	1	40	20.19	0	1	1.5	3.5	3.8
2	022200999	30	3500	166	1	0	40	25	0	1	1.5	3.4	3.8
2	022242490	34	3330	152	2	0	40	22	0	1	1.5	3.3	4.1
2	022233752	34	3330	159	3	0	40	22	0	1	1.5	3.3	4.1
2	022234382	33	3620	158	1	0	40	17.8	0	1	0.2	3.5	4.1
2	022200358	23	2890	165	3	1	40	27.3	0	1	1.2	4.3	4.1
2	022212363	23	2890	161	3	1	40	27.3	0	1	1.2	4.3	4.1
2	022218037	37	3300	152	1	1	40	19.9	0	1	1.5	3.45	4.2
2	022235919	34	3500	158	1	0	40	26.67	0	1	1.5	3.8	4.2
2	022244436	35	3500	158	3	0	40	22.9	1	1	1.1	5.3	4.2
2	022229925	35	3500	165	2	0	40	22.9	1	1	1.1	5.3	4.2
2	022211850	31	3150	160	2	0	40	20.02	0	1	0.5	7.2	4.2
2	022209341	31	3150	155	2	0	40	20.02	0	1	0.5	7.2	4.2
2	022203832	31	3600	158	4	0	40	21.48	0	1	0.5	4	4.2
2	022211489	31	3600	158		0	40	21.48	0	1	0.5	4	4.2
2	022224290	30	3400	165	1	0	40	26.25	0	1	1.1	3	5
2	022206870	25	3040	158	1	0	40	20.32	0	1	1.1	2.55	5
2	022208106	31	3300	163	1	0	40	17.8	1	1	0.5	3.55	5.6
2	022243010	23	3550	170	2	0	40	32.7	0	1	0.5	3.5	5.6
2	022225811	25	3600	158	1	0	40	23.9	0	1	0.7	3.36	6.5
2	022245295	35	3340	155	2	0	40	22.65	0	1	1.35	4.35	6.5
2	022226121	25	2800	153	1	0	40	23.9	0	1	0.7	3.35	6.5
2	022212027	26	3250	155	3	1	40	19.7	0	1	0.5	6	6.5
2	022233716	26	3250	163	2	1	40	19.7	0	1	0.5	6	6.5
2	022234533	26	2900	163	2	0	40	26.67	0	1	0.6	3.1	6.5
2	022238882	32	3400	163	1	0	40	18.6	0	1	2.1	4.45	6.5
2	022204346	36	3400	166	2	0	40	26.25	0	1	0.5	5.1	6.5
2	022238028	28	3640	152	2	0	40	20.2	0	1	0.8	2.45	6.5
2	022245403	28	3640	160	1	0	40	20.2	0	1	0.8	2.45	6.5
2	022222477	25	3040	165	1	0	40	20.32	0	1	0.5	3	7.1
2	022217780	30	3340	155	1	0	40	22.65	0	1	1.3	6	7.1
2	022213811	25	3040	155	3	0	40	20.32	0	1	0.5	2.45	7.1
2	022211310	30	3340	165	2	0	40	22.65	0	1	1.3	6	7.1
2	022212761	30	3550	165	2	1	40	25.09	1	1	1.5	3.5	7.1
2	022240895	30	3550	160	2	1	40	25.09	1	1	1.5	3.5	7.1
2	022203870	41	2850	164	4	0	40	20.2	0	1	0.5	2.45	6.5
2	022213594	31	2800	155	5	0	40	23.9	0	1	0.7	2.45	6.5
2	022216624	29	3110	158	2	1	40	31.5	0	1	0.4	5.35	6.5
2	022230307	35	3650	164	3	1	40	22.2	0	1	1.4	2.55	6.5
2	022231480	28	3110	166	2	1	40	31.5	0	1	1.1	3.35	6.5
2	022203446	36	3800	155	2	1	40	32.7	1	1	0.5	5.2	6.5
2	022225524	36	2280	164	4	1	40	32.7	1	1	0.5	5.2	7.1
2	022220773	34	3790	158	2	0	40	22.65	0	1	0.7	4.45	7.1
2	022236567	34	3340	161	3	0	40	22.65	0	1	0.7	4.45	7.1
2	022245382	29	3790	160	3	1	40	22.8	0	1	0.5	2.1	7.1
2	022247552	28	4000	158	2	1	40	24.9	0	1	1.2	4.3	7.1
2	022235237	28	4000	170	1	1	40	24.9	0	1	1.2	4.3	6.5
3	022212314	30	3100	152	1	0	37	22.9	0	0		4.3
3	022200999	30	3100	166	1	0	37	25	0	0		3.4
3	022239316	30	3000	165	1	0	37	22.65	0	0		3.3
1	022242693	31	3040	158	2	1	37	20.02	0	1	0.5	2.2	3.5
1	022205393	31	3040	158	2	1	37	20.02	0	1	0.5	2.2	4
1	022236571	31	2850	158	3	1	37	20.02	0	1	0.5	2.3	4
1	022244513	31	2850	158	3	1	37	20.02	0	1	0.5	2.3	4.55
1	022213594	31	2800	158	2	0	37	20.02	0	1	0.5	2.3	4.35
1	022243950	31	2800	160	2	0	37	21.48	0	1	0.6	3.1	1.45
1	022237020	31	2580	160	2	0	37	21.48	0	1	0.6	3.1	1.45
1	022214614	31	2580	160	1	0	37	21.48	0	1	0.6	3.1	1.45
1	022231818	31	2800	160	3	0	37	21.48	0	1	0.6	3.1	1.45
1	022206735	31	2580	160	2	0	37	21.48	0	1	0.6	3.1	1.45
1	022247344	31	2580	160	2	0	37	21.48	0	1	0.6	3.1	1.45
1	022200289	31	2800	160	3	0	37	21.48	0	1	0.6	3.1	1.45
1	022227330	31	2580	160	2	0	37	21.48	0	1	0.6	3.1	1.45
1	022213869	31	2580	160	2	0	37	21.48	0	1	0.6	3.1	1.45
1	022212586	31	2580	160	3	0	39	21.48	0	1	0.6	3.1	1.45
1	022242946	31	2800	160	2	0	37	21.48	0	1	0.6	3.1	1.45
1	022236199	31	2580	160	3	0	37	21.48	0	1	0.6	3.1	1.45
1	022200088	31	3200	166	3	0	37	17.8	1	1	0.2	4.2	2.4
1	022241270	31	3000	166	1	0	37	17.8	0	1	0.2	4.2	2.4
1	022210340	31	3300	166	1	0	39	17.8	0	1	0.2	4.2	2.4
1	022244689	31	3200	166	4	0	37	17.8	1	1	0.2	4.2	2.4
1	022229245	31	3000	166	2	0	39	17.8	0	1	0.2	4.2	2.4
1	022226922	31	3300	166	2	0	37	17.8	0	1	0.2	4.2	2.4
1	022225466	31	3200	166	2	0	37	17.8	1	1	0.2	4.2	2.4
1	022225710	31	3300	155	2	1	38	19.9	0	1	1	0.9	3.4
1	022223474	31	3300	155	1	1	37	19.9	1	1	1	0.9	3.4
1	022208105	31	2600	155	2	1	37	19.9	0	1	1	0.9	3.4
1	022244766	31	3100	155	1	1	37	19.9	0	1	1	7.2	3.4
1	022240686	31	3300	155	2	1	37	19.9	1	1	1	1.2	3.4
1	022214739	31	3200	155	3	1	38	19.9	0	1	1	1.2	3.4
1	022242071	31	3300	155	3	1	38	19.9	0	1	1	1.2	3.4
1	022232945	31	3300	155	1	1	37	19.9	1	1	1.05	1.2	3.4
1	022244326	31	3300	155	2	1	39	19.9	0	1	1.05	1	3.4
1	022210835	31	3300	155	1	1	37	19.9	1	1	1.05	1	3.4
1	022238680	31	3050	155	2	1	37	19.9	0	1	1.05	0.7	3.4
1	022234689	31	3080	155	4	1	37	19.9	0	1	1.05	7.2	3.4
3	022204642	31	2780	156	1	1	37	19.9	0	0		4
3	022247382	31	3150	158	3	0	37	20.02	0	0		3.3
3	022212076	31	3060	158	1	1	37	19.9	0	0		5.3
3	022243267	31	2580	160	7	0	37	21.48	0	0		3
3	022211489	31	2580	158	1	0	39	21.48	0	0		4
3	022241336	31	3060	155	2	1	39	19.9	0	0		6
3	022239749	31	2860	166	2	0	37	22	1	0		2.4
3	022246161	31	2580	160	1	0	38	21.48	0	0		4.3
3	022213420	31	3100	170	1	0	37	25.8	0	0		3.5
3	022208106	31	3000	163	1	0	37	17.8	1	0		3.6
3	022232361	31	2800	160	1	0	38	23.9	0	0		2.1
3	022208500	31	2860	165	2	0	37	22	0	0		7.2
3	022239552	31	2880	163	2	0	37	20.32	0	0		5.3
3	022203832	31	2580	158	4	0	37	21.48	0	0		3.9
3	022212442	31	3100	155	2	0	37	17.8	1	0		3.5
3	022244153	31	3150	165	2	0	37	20.02	0	0		3.1
3	022203322	31	3300	162	2	0	37	25.8	0	0		3.3
3	022218649	31	2580	158	1	0	38	21.48	0	0		4.3
3	022213590	31	3000	158	2	1	37	26.83	0	0		3.9
3	022213594	31	2800	155	5	0	38	23.9	0	0		2.3
3	022241252	31	3000	155	3	0	37	19.7	0	0		4.4
3	022235149	31	3000	166	2	1	37	26.83	0	0		3.6
3	022211850	31	3150	160	2	0	37	20.02	0	0		6
3	022223037	31	3110	163	2	1	37	19.9	0	0		4.3
3	022247012	31	3000	163	2	1	37	19.7	0	0		4.3
3	022201923	31	2580	158	2	0	37	21.48	0	0		3.1
3	022210115	31	3000	160	2	0	37	20.32	0	0		4.4
1	022214337	32	2640	163	3	0	37	28.9	0	1	0.5	3.1	4.25
1	022244440	32	2440	163	2	0	39	28.9	0	1	0.5	3.1	4.25
1	022215802	32	2440	163	3	0	38	28.9	1	1	0.5	3.1	4.25
1	022231315	32	2640	163	2	0	38	28.9	0	1	0.5	3.1	4.25
1	022237135	32	2540	163	1	0	37	28.9	0	1	0.5	3.1	4.45
1	022226733	32	2440	163	4	0	37	28.9	1	1	0.5	3.1	4.35
1	022212065	32	2440	163	1	0	37	28.9	1	1	0.5	3.1	4.25
1	022207017	32	2800	163	2	0	37	28.9	0	1	0.5	3.1	3.15
1	022221154	32	2440	163	2	0	37	28.9	0	1	0.5	3.1	3.05
1	022216767	32	2440	163	2	0	37	28.9	1	1	0.5	3.1	3.05
1	022242601	32	2640	163	2	0	37	28.9	0	1	0.5	3.1	4.35
1	022227630	32	2440	163	4	0	37	28.9	0	1	0.5	3.1	4.25
1	022208101	32	2700	153	3	1	39	31.5	1	1	0.2	3.4	1.4
1	022214204	32	2700	153	2	1	38	31.5	1	1	0.2	3.4	1.4
1	022203871	32	2700	153	2	1	38	31.5	1	1	0.2	3.4	1.4
1	022239594	32	2700	153	4	1	37	31.5	1	1	0.2	3.4	2.5
1	022228727	32	2800	152	3	0	38	26.6	0	1	1.35	0.9	2.2
1	022219795	32	2800	152	1	0	38	26.6	0	1	1.35	6	2.2
3	022232742	32	3000	165	2	1	37	31.5	1	0		4.4
3	022216682	32	2440	163	5	0	37	28.9	0	0		3.1
3	022240548	32	2440	158	2	0	37	28.9	0	0		3.8
3	022244502	32	3100	155	3	1	37	19.7	0	0		2.4
3	022200941	32	3000	168	1	1	37	31.5	1	0		4.4
3	022205765	32	3000	163	1	0	37	26.6	0	0		3.5
3	022200650	32	3000	155	1	0	37	27.2	0	0		1.9
3	022242491	32	3100	163	1	0	37	22.65	0	0		7.2
3	022226884	32	3000	163	2	1	37	20.19	0	0		3.3
3	022213045	32	3000	170	2	0	37	26.6	0	0		3.5
3	022206004	32	3000	166	2	0	39	25.8	0	0		2.1
3	022212116	32	2440	158	3	0	39	28.9	0	0		3.1
3	022246090	32	3200	158	2	0	37	27.2	1	0		3.9
3	022222880	32	3000	155	1	1	37	24.9	1	0		3.7
3	022228984	32	3100	160	1	0	37	22.65	0	0		2.5
3	022210565	32	3100	156	1	0	37	20.2	0	0		2.1
3	022238882	32	3000	163	1	0	37	18.6	0	0		4.1
3	022237657	32	3100	163	2	1	37	19.7	0	0		2.4
3	022233379	32	3100	161	1	0	37	22.65	0	0		7.2
3	022201044	32	3000	160	2	0	37	18.6	0	0		4.1
3	022212014	32	2880	158	3	0	37	27.2	1	0		3.9
3	022227136	32	3000	163	1	0	37	27.2	0	0		1.9
3	022226792	32	3110	153	2	0	37	25.8	0	0		3.3
3	022222111	32	3000	155	3	1	37	20.19	0	0		3.4
3	022240664	32	3100	158	2	1	37	22.65	0	0		2.5
3	022230028	32	3150	155	2	0	37	20.2	0	0		2.4
3	022204037	32	3000	168	3	1	37	24.9	1	0		3.7
3	022201640	32	2440	170	1	0	38	28.9	0	0		3.8
1	022244067	33	3000	158	2	0	37	27.2	1	1	0.5	1.1	0.35
1	022239666	33	3020	158	3	0	37	27.2	0	1	0.5	1.1	0.35
1	022210666	33	3020	158	1	0	37	27.2	0	1	0.5	1.1	0.35
1	022219660	33	3000	158	3	1	37	27.2	1	1	0.2	1.1	1.5
1	022202933	33	2800	158	5	1	38	27.2	0	1	0.2	1.2	0.35
1	022221949	33	2780	158	1	1	37	27.2	1	1	0.2	1.2	0.35
1	022215604	33	3000	158	3	0	37	27.2	0	1	0.2	1.2	0.35
1	022224205	33	3020	158	1	0	37	27.2	0	1	0.2	1.2	0.35
1	022242947	33	3020	158	2	0	37	27.2	0	1	0.2	0.9	1.5
1	022233235	33	3000	158	3	0	37	27.2	0	1	0.2	7.2	1.5
1	022219923	33	2920	158	1	1	37	27.2	1	1	0.2	7.2	1.5
1	022246598	33	2870	158	2	0	37	27.2	0	1	0.2	7.2	1.5
1	022226721	33	3000	158	1	0	37	22.8	1	1	0.45	1.4	4.5
1	022233493	33	3000	158	1	0	39	22.8	0	1	0.45	1.4	3.2
1	022220435	33	3020	158	2	0	37	22.8	0	1	0.45	1.4	3.2
1	022202766	33	3000	158	3	0	39	22.8	1	1	0.45	1.4	3.2
1	022246198	33	2800	158	2	0	38	22.8	0	1	0.45	1.4	2
1	022203039	33	2780	158	1	1	38	22.8	0	1	0.45	1.4	2
1	022210133	33	3000	158	2	1	39	22.8	1	1	0.45	1.4	2
1	022205239	33	3020	158	2	1	37	22.8	0	1	0.45	1.4	2
1	022217249	33	2920	158	3	1	37	22.8	0	1	0.45	1.4	4.5
1	022222994	33	3200	158	3	1	37	22.8	0	1	0.45	1.4	2
3	022234382	33	3620	158	1	0	37	17.8	0	0		2.4
3	022234712	33	2870	160	5	0	37	22.8	0	0		4.3
3	022239705	33	2870	158	2	0	37	22.8	0	0		4.3
3	022210925	33	3050	152	2	0	38	27.2	0	0		3.5
3	022229554	33	3150	165	2	0	37	20.02	0	0		2.4
3	022224135	33	2870	163	1	0	37	22.8	1	0		6
3	022245854	33	3000	166	3	0	39	17.8	0	0		3.2
3	022213226	33	3050	165	6	0	38	27.2	1	0		4.9
3	022212837	33	3000	158	3	0	37	24.9	0	0		3.5
3	022203339	33	3000	155	2	1	37	24.9	0	0		3.5
3	022231143	33	3050	155	2	0	38	27.2	1	0		3.5
3	022246004	33	3050	166	1	0	37	27.2	0	0		5
3	022217264	33	2870	164	3	0	37	22.8	0	0		6
3	022226137	34	3000	163	3	0	37	32.7	0	0		4.5
3	022226815	34	3190	166	5	1	37	20.19	0	0		3.5
3	022227575	34	2860	163	3	1	39	20.19	0	0		3.5
3	022221303	34	2730	160	5	0	37	20.02	0	0		5.3
3	022209194	34	3100	162	3	0	37	26.56	0	0		5
3	022205767	34	3110	158	3	1	37	22.5	0	0		3.8
3	022236567	34	2880	161	3	0	37	22.65	0	0		4.1
3	022203416	34	3100	168	2	1	38	20.19	0	0		4.4
3	022226619	34	2900	155	2	0	37	26.67	0	0		3.5
3	022220773	34	3000	158	2	0	37	22.65	0	0		4.1
3	022242490	34	2860	152	2	0	37	22	0	0		2.9
3	022149600	34	3100	161	2	1	38	20.19	0	0		4.4
3	022200961	34	3200	160	2	1	37	26.56	0	0		5
3	022215243	34	2800	163	3	0	39	17.8	0	0		5.2
3	022247619	34	2730	158	2	0	37	20.02	0	0		5.3
3	022244710	34	3000	160	5	1	37	31.5	0	0		3.3
3	022240912	34	2800	163	1	0	37	17.8	0	0		5.2
3	022222481	34	3000	165	3	0	37	32.7	0	0		4.5
3	022207579	34	3000	165	2	1	37	22.5	0	0		3.8
3	022235919	34	2900	158	1	0	37	26.67	0	0		3.5
3	022233752	34	3100	159	3	0	37	22	0	0		2.9
3	022217582	34	3000	160	1	1	37	31.5	0	0		3.3
1	022204069	35	3100	160	3	0	37	26.67	0	1	0.15	1.5	1.1
1	022236962	35	2900	160	2	0	37	26.67	1	1	0.15	1.5	1.1
1	022240875	35	2900	160	3	0	37	26.67	0	1	0.15	1.5	1.1
1	022224610	35	3100	160	2	0	37	26.67	0	1	0.15	1.5	1.1
1	022230513	35	2900	160	3	0	37	26.67	1	1	0.15	1.5	1.1
1	022204068	35	2900	160	1	0	37	26.67	0	1	0.15	1.5	1.1
1	022229429	35	3100	160	3	1	37	26.67	0	1	0.15	1.5	1.1
1	022205614	35	2900	160	2	1	37	26.67	1	1	0.15	1.5	1.1
1	022242156	35	2900	160	3	1	37	26.67	1	1	0.15	1.5	1.1
1	022242649	35	2900	160	4	1	37	26.67	0	1	0.15	1.5	1.1
1	022245192	35	3100	160	3	0	37	26.67	0	1	0.15	1.5	1.1
1	022239315	35	2900	160	3	0	37	26.67	0	1	0.15	1.6	1.1
1	022212116	35	2850	166	1	0	37	23.9	0	1	0.5	1.6	3.2
1	022217883	35	2850	166	2	0	39	23.9	0	1	0.1	1.7	1.25
1	022247337	35	2850	166	2	0	38	23.9	0	1	0.1	1.7	1.25
1	022202542	35	2800	169	3	0	38	26.25	0	1	1.2	1.7	2
1	022244943	35	2850	169	2	1	37	26.25	0	1	1.2	1.8	2
1	022242783	35	2850	169	3	1	37	26.25	0	1	1.2	1.8	2
1	022236794	35	3040	169	2	0	37	26.25	0	1	1.2	1.9	2
1	022219277	35	3050	165	2	0	39	22	0	1	0.45	3	2.1
1	022236881	35	3050	165	2	1	38	22	0	1	0.45	3	2.1
1	022222940	35	3050	165	3	0	38	22	0	1	0.45	3	2.1
1	022219040	35	2850	165	2	0	38	22	0	1	0.45	3	2.1
1	022203703	35	2680	165	1	0	37	22	0	1	0.45	3.3	2.1
1	022223918	35	2800	165	1	0	37	22	0	1	0.45	3.3	2.1
1	022202409	35	2680	165	2	0	37	22	0	1	0.45	3.3	2.1
1	022203952	35	2880	165	2	0	39	22	0	1	0.45	3.3	2.1
1	022203446	35	2800	165	3	0	38	22	0	1	0.45	3.3	2.1
1	022215695	35	2580	165	1	0	38	22	0	1	0.45	3.3	2.1
1	022216247	35	2880	165	3	0	38	22	0	1	0.45	3.3	2.1
1	022234800	35	2880	160	2	1	37	22.65	1	1	0.35	3.3	4.6
1	022239978	35	3000	165	2	1	37	22	0	1	0.45	3.3	2.1
1	022212662	35	2880	160	5	1	37	22.65	1	1	1.1	3.3	5.45
3	022212790	35	3000	165	2	0	37	22.9	0	0		5.3
3	022201712	35	3100	160	2	1	38	20.02	0	0		2.9
3	022246757	35	3200	170	2	0	38	20.02	0	0		2.9
3	022230307	35	3650	164	3	1	37	22.2	0	0		2.4
3	022229554	35	3000	158	1	0	37	20.2	1	0		2.5
3	022232171	35	3100	152	2	1	37	19.7	0	0		3.4
3	022237878	35	3650	158	2	1	37	22.2	0	0		2.4
3	022239989	35	2900	160	3	0	38	26.67	0	0		3.2
3	022203678	35	2520	168	3	0	37	20.2	1	0		2.5
3	022227082	35	3000	158	2	0	37	22.9	0	0		5.3
3	022205143	35	3000	150	2	1	37	26.67	0	0		3.1
3	022235802	35	3100	163	2	1	37	19.7	0	0		3.4
3	022211674	35	3100	170	1	1	37	24.9	0	0		3.9
3	022244436	35	2800	158	3	0	38	22.9	1	0		4.3
3	022229925	35	2800	165	2	0	38	22.9	1	0		4.3
3	022247809	35	3050	155	2	0	37	27.2	0	0		7.2
3	022215079	35	3340	152	2	0	37	22.65	0	0		4.3
3	022245295	35	3000	155	2	1	37	22.65	0	0		4.3
3	022218988	35	3100	155	4	1	37	24.9	0	0		3.9
3	022202931	35	3050	158	3	0	37	27.2	0	0		7.2
1	022203783	36	3000	166	1	0	37	19.2	0	1	0.15	1.3	1.3
1	022203219	36	3000	166	2	0	37	19.2	0	1	0.15	1.3	2.5
1	022212328	36	3020	166	3	0	37	19.2	0	1	0.15	5.3	2.5
1	022217165	36	3000	166	1	1	37	19.2	0	1	0.15	5.3	2.5
1	022206742	36	2800	166	2	0	37	19.2	0	1	0.45	5.3	2.5
1	022240755	36	2780	166	2	0	37	19.2	0	1	1.05	5.3	2.5
1	022225597	36	2850	165	3	0	37	20.2	0	1	1	4.3	3.35
1	022223095	36	2850	165	2	0	37	20.2	0	1	1	4.3	3.35
1	022246259	36	3300	165	1	0	37	20.2	0	1	1	4.3	3.35
1	022240464	36	2850	165	2	0	37	20.2	0	1	1	4.3	3.35
1	022203225	36	2850	165	2	0	39	20.2	0	1	1	4.3	3.35
1	022216063	36	3300	165	2	0	37	20.2	0	1	1	4.3	3.35
1	022245112	36	2850	165	2	0	39	20.2	0	1	1	4.3	3.35
1	022227331	36	2850	165	3	0	38	20.2	0	1	1	4.3	3.35
1	022206687	36	2850	165	2	0	38	20.2	0	1	1	4.3	3.35
1	022231916	36	2850	165	2	0	38	20.2	0	1	1	4.3	3.35
1	022232165	36	3000	165	1	0	37	20.2	0	1	1	4.3	3.35
1	022202786	36	3300	165	5	0	37	20.2	0	1	1	4.3	3.35
1	022208235	36	3100	155	1	0	37	22.9	0	1	1.1	0.7	4.2
1	022206740	36	3100	155	1	0	37	22.9	0	1	1.1	1	4.2
1	022221538	36	3100	155	2	0	39	22.9	0	1	1.1	5.3	4.2
1	022212866	36	3100	155	3	0	37	22.9	0	1	1.1	5.3	4.2
3	022220698	36	2850	155	3	0	37	20.2	0	0		3.3
3	022212034	36	3000	155	3	1	37	26.83	0	0		3.1
3	022206496	36	3640	165	2	0	37	20.2	0	0		3.1
3	022243743	36	2850	158	2	0	37	20.2	0	0		2.5
3	022205077	36	3000	166	3	1	37	19.2	0	0		3
3	022209735	36	2850	158	1	0	37	20.2	0	0		2.5
3	022225524	36	2280	164	4	1	37	32.7	0	0		4.9
3	022219833	36	2700	160	1	0	37	19.2	0	0		5.3
3	022234663	36	3000	168	4	1	37	19.2	0	0		3
3	022205737	36	2850	158	1	0	37	20.2	0	0		3.3
3	022240260	36	3100	158	4	0	37	20.2	0	0		3.1
3	022219647	36	3030	164	3	0	37	26.6	0	0		5.2
3	022204346	36	2880	166	2	0	37	26.25	0	0		4.6
3	022211622	36	2700	160	1	0	39	19.2	0	0		5.3
3	022218511	36	3000	155	1	1	37	26.83	0	0		3.1
3	022203582	36	3100	161	2	0	37	26.6	1	0		5.2
3	022203446	36	2280	155	2	1	37	32.7	0	0		4.9
3	022149247	36	3000	168	3	0	37	26.25	0	0		4.6
1	022226137	37	2850	160	2	0	37	26.56	0	1	0.3	2	1.3
1	022221249	37	2850	160	2	1	37	26.56	1	1	0.3	2	1.3
1	022217924	37	2850	160	1	0	37	26.56	0	1	0.35	2	1.3
1	022230310	37	2800	160	2	0	37	26.56	0	1	0.3	2	1.3
1	022232531	37	2850	160	2	0	37	26.56	1	1	0.2	2	1.3
1	022246195	37	3100	160	1	0	37	26.56	0	1	0.2	2	1.3
1	022241294	37	3040	160	3	1	37	26.56	0	1	0.4	2	1.3
1	022236657	37	2850	160	2	0	39	26.56	1	1	0.4	2	1.3
1	022224028	37	2850	160	2	0	37	26.56	0	1	0.35	2	1.3
1	022221964	37	2850	160	3	0	39	26.56	0	1	0.25	2	1.3
1	022219993	37	3000	160	2	1	38	26.56	0	1	0.35	2	1.3
1	022238779	37	3040	160	6	1	37	26.56	1	1	0.25	2	1.3
3	022223620	37	3100	164	2	0	37	26.6	1	0		1.8
3	022234382	37	3000	166	2	1	37	24.9	0	0		5.4
3	022232991	37	2860	164	3	0	37	26.56	0	0		6.6
3	022232991	37	3100	164	3	0	37	26.56	0	0		7.2
3	022234918	37	3000	150	5	0	37	23.9	0	0		3.8
3	022213453	37	3000	158	1	0	37	24.9	0	0		5.4
3	022227656	37	3050	163	1	1	37	27.2	0	0		2.4
3	022225058	37	3000	155	1	0	39	23.9	0	0		3.8
3	022226041	37	2700	155	1	1	37	19.2	0	0		4
3	022236573	37	3100	161	2	0	37	26.6	1	0		1.8
3	022219893	37	3050	150	2	0	37	27.2	0	0		2.4
3	022200115	37	2700	158	1	1	37	19.2	0	0		4
3	022200745	37	3000	164	3	0	37	26.56	0	0		6.6
3	022200745	37	3000	164	3	0	37	26.56	0	0		7.2
3	022209538	37	2800	160	2	0	37	26.56	0	0		3.4
3	022218037	37	3300	152	1	1	38	19.9	0	0		3.2
3	022230864	37	3000	160	2	0	38	26.56	0	0		3.4
3	022211367	37	3000	155	4	1	37	19.9	0	0		3.2
1	022204091	38	2850	163	1	0	39	21.8	0	1	1.1	2.3	0.5
1	022245432	38	3100	163	2	0	37	21.8	0	1	1.1	2.3	0.5
1	022222034	38	3040	163	2	0	39	21.8	0	1	1.1	2.3	0.5
1	022219884	38	2850	163	3	0	38	21.8	0	1	1.1	2.3	0.5
1	022219212	38	2850	163	1	0	38	21.8	0	1	1.1	2.3	0.5
1	022224522	38	2850	163	2	0	38	21.8	0	1	1.1	2.3	0.5
1	022222469	38	3000	163	2	0	37	21.8	0	1	1.1	2.3	0.5
1	022227651	38	3040	163	2	0	37	21.8	0	1	1.1	2.3	0.5
1	022215868	38	2850	163	4	0	37	21.8	0	1	1.1	2.3	0.5
1	022211235	38	2850	163	1	0	37	21.8	0	1	1.1	2.3	0.5
1	022226361	38	3100	163	8	0	37	21.8	0	1	1.1	2.3	0.5
1	022233071	38	3100	163	2	0	37	21.8	0	1	1.1	2.3	0.5
3	022217352	38	3100	163	3	1	38	21.8	1	0		2.4
3	022239009	38	3100	163	1	0	38	30.5	0	0		3.3
3	022226461	38	3100	166	1	0	37	23.8	0	0		2.3
3	022240971	38	3100	160	2	0	38	30.5	0	0		3.3
3	022210495	38	3100	163	2	0	37	23.8	0	0		2.3
3	022234676	38	3100	170	2	0	38	21.8	1	0		2.4
3	022239363	39	3000	160	2	0	37	18.6	0	0		3.8
3	022227465	39	2940	163	3	0	39	18.6	0	0		3.8
3	022203870	41	2850	164	4	0	37	20.2	0	0		2.4
3	022214956	41	3370	166	2	0	37	28.9	0	0		2.4
3	022236259	41	3370	158	1	0	37	28.9	0	0		2.4
3	022212319	41	2850	158	2	0	37	20.2	0	0		2.4
3	022237660	43	3040	158	3	0	37	20.32	0	0		2.4
3	022201863	43	3040	165	1	0	37	20.32	0	0		2.4
